# Supplementary material for: Response to anti-IL17 therapy in inflammatory disease is not strongly impacted by genetic background
Source: Am J Hum Genet. 2023 Sep 1;110(10):1817–24. doi: 10.1016/j.ajhg.2023.08.010 (PMC10577077; doi:10.1016/j.ajhg.2023.08.010)
Supplement: Data S1. Tables S1–S11 [file mmc2.xlsx]

## Sheet: Table S1
Indication	Study ID	sample size	NCT number
AS	CAIN457F2305	204	NCT01358175
AS	CAIN457F2310	139	NCT01649375
AS	CAIN457F2314	143	NCT02008916
AS	CAIN457F2320	268	NCT02159053
PsA	CAIN457F2306	336	NCT01392326
PsA	CAIN457F2312	267	NCT01752634
PsA	CAIN457F2318	256	NCT01989468
PsA	CAIN457F2336	227	NCT02294227
PsA	CAIN457F2342	645	NCT02404350
PsA	CAIN457F2366	288	NCT02745080
Pso	CAIN457A2302	471	NCT01365455
Pso	CAIN457A2303	628	NCT01358578
Pso	CAIN457A2304	512	NCT01406938
Pso	CAIN457A2223	26	NCT01537432
RA	CAIN457F2206	176	NCT01359943
RA	CAIN457F2208	80	NCT01426789
RA	CAIN457F2302	272	NCT01377012
RA	CAIN457F2309	207	NCT01350804
RA	CAIN457F2311	110	NCT01770379
Table S1: Clinical trails included in this study, including National Clinical Trial number of trial on https://clinicaltrials.gov/.

## Sheet: Table S2
Indication (Outcome)		AS (ASDAS-CRP)						PsA (DAS28-CRP)				Pso (PASI)					RA (DAS28-CRP)
		STUDYID	PBO	AIN	Overall	Excluded*	STUDYID	PBO	AIN	Overall	Excluded*	STUDYID	PBO	AIN	Overall	Excluded*	STUDYID	PBO	AIN	Overall	Excluded*
Sample size			(N=248)	(N=506)	(N=754)	(N=276)		(N=523)	(N=1483)	(N=2006)	(N=1477)		(N=141)	(N=1495)	(N=1636)	(N=1354)		(N=239)	(N=583)	(N=822)	(N=816)
Baseline	Mean (SD)		3.72 (0.853)	3.60 (0.889)	3.64 (0.879)	3.69 (0.806)		4.65 (1.04)	4.63 (1.04)	4.63 (1.04)	4.74 (1.07)		22.8 (9.54)	22.3 (9.22)	22.3 (9.25)	24.2 (10.6)		5.68 (0.909)	5.75 (1.03)	5.73 (0.996)	5.79 (0.979)
	Median [Min, Max]		3.69 [1.03, 6.06]	3.59 [0.528, 6.22]	3.63 [0.528, 6.22]	3.66 [1.60, 6.01]		4.63 [1.55, 7.81]	4.57 [1.37, 8.28]	4.59 [1.37, 8.28]	4.68 [1.21, 8.47]		20.1 [12.0, 60.8]	19.2 [12.0, 64.4]	19.3 [12.0, 64.4]	21.2 [10.6, 72.0]		5.69 [3.52, 7.98]	5.75 [2.58, 8.01]	5.72 [2.58, 8.01]	5.79 [2.82, 8.37]
Delta	Mean (SD)		-0.473 (0.818)	-1.14 (1.06)	-0.922 (1.04)	-0.999 (1.04)		-0.463 (1.11)	-1.34 (1.17)	-1.11 (1.22)	-1.41 (1.30)		-3.76 (10.4)	-16.6 (11.1)	-15.5 (11.6)	-17.1 (12.2)		-0.719 (1.38)	-1.53 (1.32)	-1.30 (1.39)	-1.20 (1.36)
	Median [Min, Max]		-0.339 [-3.74, 1.82]	-1.00 [-4.62, 1.84]	-0.866 [-4.62, 1.84]	-0.880 [-3.89, 1.85]		-0.304 [-3.96, 2.36]	-1.31 [-5.25, 2.49]	-1.05 [-5.25, 2.49]	-1.40 [-5.73, 2.56]		-2.30 [-36.0, 30.5]	-15.6 [-64.2, 23.2]	-14.9 [-64.2, 30.5]	-15.6 [-72.0, 32.4]		-0.597 [-5.58, 3.03]	-1.55 [-4.84, 2.29]	-1.22 [-5.58, 3.03]	-1.11 [-5.57, 2.40]
Delta transformed	Mean (SD)		-0.473 (0.818)	-1.14 (1.06)	-0.922 (1.04)	-0.999 (1.04)		-0.463 (1.11)	-1.34 (1.17)	-1.11 (1.22)	-1.41 (1.30)		1.11 (0.982)	-0.0855 (1.25)	0.0174 (1.27)	-0.0471 (1.27)		-0.719 (1.38)	-1.53 (1.32)	-1.30 (1.39)	-1.20 (1.36)
	Median [Min, Max]		-0.339 [-3.74, 1.82]	-1.00 [-4.62, 1.84]	-0.866 [-4.62, 1.84]	-0.880 [-3.89, 1.85]		-0.304 [-3.96, 2.36]	-1.31 [-5.25, 2.49]	-1.05 [-5.25, 2.49]	-1.40 [-5.73, 2.56]		1.20 [-2.69, 3.59]	-0.104 [-4.51, 3.51]	0.0330 [-4.51, 3.59]	0.00683 [-4.81, 4.73]		-0.597 [-5.58, 3.03]	-1.55 [-4.84, 2.29]	-1.22 [-5.58, 3.03]	-1.11 [-5.57, 2.40]
AGE	Mean (SD)		44.0 (12.2)	42.8 (11.8)	43.2 (11.9)	41.6 (13.2)		49.5 (12.6)	48.8 (12.3)	49.0 (12.4)	48.8 (13.0)		43.7 (12.2)	45.5 (13.3)	45.3 (13.3)	44.9 (13.0)		54.2 (11.8)	53.3 (12.3)	53.5 (12.1)	53.2 (11.8)
	Median [Min, Max]		44.0 [18.0, 73.0]	41.0 [17.0, 82.0]	42.0 [17.0, 82.0]	39.0 [14.0, 86.0]		50.0 [17.0, 82.0]	49.0 [16.0, 83.0]	50.0 [16.0, 83.0]	49.0 [14.0, 86.0]		43.0 [15.0, 74.0]	46.0 [15.0, 87.0]	45.0 [15.0, 87.0]	44.0 [15.0, 81.0]		54.0 [20.0, 84.0]	55.0 [19.0, 83.0]	55.0 [19.0, 84.0]	54.0 [18.0, 85.0]
SEX	Female		88 (35.5%)	161 (31.8%)	249 (33.0%)	190 (68.8%)		280 (53.5%)	749 (50.5%)	1029 (51.3%)	766 (51.9%)		43 (30.5%)	464 (31.0%)	507 (31.0%)	419 (30.9%)		197 (82.4%)	464 (79.6%)	661 (80.4%)	697 (85.4%)
BMI	underweight		<5 (1.7%)	13 (2.6%)	16 (2.1%)	6 (2.2%)		<5 (<0.8%)	6 (0.4%)	9 (0.4%)	18 (1.2%)		<5 (2.1%)	12 (0.8%)	15 (0.9%)	27 (2.0%)		11 (4.6%)	22 (3.8%)	33 (4.0%)	29 (3.6%)
	normal weight		83 (33.5%)	173 (34.2%)	256 (34.0%)	103 (37.3%)		97 (18.5%)	362 (24.4%)	459 (22.9%)	380 (25.7%)		31 (22.0%)	343 (22.9%)	374 (22.9%)	419 (30.9%)		91 (38.1%)	217 (37.2%)	308 (37.5%)	273 (33.5%)
	overweight		75 (30.2%)	138 (27.3%)	213 (28.2%)	87 (31.5%)		197 (37.7%)	484 (32.6%)	681 (33.9%)	506 (34.3%)		51 (36.2%)	525 (35.1%)	576 (35.2%)	450 (33.2%)		63 (26.4%)	176 (30.2%)	239 (29.1%)	262 (32.1%)
	obese		87 (35.1%)	182 (36.0%)	269 (35.7%)	78 (28.3%)		226 (43.2%)	631 (42.5%)	857 (42.7%)	566 (38.3%)		56 (39.7%)	615 (41.1%)	671 (41.0%)	454 (33.5%)		74 (31.0%)	168 (28.8%)	242 (29.4%)	251 (30.8%)
MTXUSE	Yes		23 (9.3%)	64 (12.6%)	87 (11.5%)	32 (11.6%)		277 (53.0%)	599 (40.4%)	876 (43.7%)	518 (35.1%)							219 (91.6%)	522 (89.5%)	741 (90.1%)	740 (90.7%)
NAVTNF	Yes		173 (69.8%)	357 (70.6%)	530 (70.3%)	205 (74.3%)		377 (72.1%)	1140 (76.9%)	1517 (75.6%)	1178 (79.8%)
ETHNICITY	AMR		37 (14.9%)	80 (15.8%)	117 (15.5%)			48 (9.2%)	152 (10.2%)	200 (10.0%)			25 (17.7%)	204 (13.6%)	229 (14.0%)			62 (25.9%)	131 (22.5%)	193 (23.5%)
	EAS		<5 (1.7%)	0 (0%)	<5 (<0.6%)			6 (1.1%)	11 (0.7%)	17 (0.8%)			6 (4.3%)	71 (4.7%)	77 (4.7%)			35 (14.6%)	75 (12.9%)	110 (13.4%)
	EUR		209 (84.3%)	423 (83.6%)	632 (83.8%)			458 (87.6%)	1283 (86.5%)	1741 (86.8%)			91 (64.5%)	1143 (76.5%)	1234 (75.4%)			136 (56.9%)	363 (62.3%)	499 (60.7%)
	SAS		1 (0.4%)	<5 (0.8%)	<5 (<0.6%)			11 (2.1%)	37 (2.5%)	48 (2.4%)			19 (13.5%)	77 (5.2%)	96 (5.9%)			6 (2.5%)	11 (1.9%)	17 (2.1%)
	AFR		0 (0%)	<5 (0.8%)	<5 (<0.6%)													0 (0%)	<5 (0.5%)	<5 (0.4%)
STUDYID		CAIN457F2305	67 (27.0%)	137 (27.1%)	204 (27.1%)	53 (19.2%)	CAIN457F2306	103 (19.7%)	232 (15.6%)	335 (16.7%)	248 (16.8%)	CAIN457A2302	65 (46.1%)	406 (27.2%)	471 (28.8%)	252 (18.6%)	CAIN457F2206	35 (14.6%)	140 (24.0%)	175 (21.3%)	40 (4.9%)
		CAIN457F2310	46 (18.5%)	93 (18.4%)	139 (18.4%)	69 (25.0%)	CAIN457F2312	63 (12.0%)	202 (13.6%)	265 (13.2%)	120 (8.1%)	CAIN457A2303	76 (53.9%)	552 (36.9%)	628 (38.4%)	651 (48.1%)	CAIN457F2208	12 (5.0%)	67 (11.5%)	79 (9.6%)	11 (1.3%)
		CAIN457F2314	47 (19.0%)	96 (19.0%)	143 (19.0%)	79 (28.6%)	CAIN457F2318	82 (15.7%)	173 (11.7%)	255 (12.7%)	146 (9.9%)	CAIN457A2304	0 (0%)	26 (1.7%)	26 (1.6%)	8 (0.6%)	CAIN457F2302	91 (38.1%)	166 (28.5%)	257 (31.3%)	328 (40.2%)
		CAIN457F2320	88 (35.5%)	180 (35.6%)	268 (35.5%)	75 (27.2%)	CAIN457F2336	74 (14.1%)	148 (10.0%)	222 (11.1%)	109 (7.4%)	CAIN457A2223	0 (0%)	511 (34.2%)	511 (31.2%)	443 (32.7%)	CAIN457F2309	65 (27.2%)	136 (23.3%)	201 (24.5%)	315 (38.6%)
							CAIN457F2342	201 (38.4%)	441 (29.7%)	642 (32.0%)	316 (21.4%)						CAIN457F2311	36 (15.1%)	74 (12.7%)	110 (13.4%)	122 (15.0%)
							CAIN457F2366	0 (0%)	287 (19.4%)	287 (14.3%)	538 (36.4%)
Table S2: Extended clinical and demographic statistics of patients included in this study, broken down by indication, treatment arm and exclusion/inclusion status. *Excluded refers to samples excluded for any reason, including absence of phenotype or genotyping information. PBO, AIN and Overall columns only include non-excluded patients. Two Pso studies were excluded entirely due to failure to li…

## Sheet: Table S3
Indication​	Outcome​	Estimator	Lambda GC​	h2 (95% CI)​	Intercept (95% CI)​	OLS intercept (95% CI)	Study accesion
Primary outcomes
AS​	ASDAS-CRP​	OLS	0.996	0.000 [0.00 - 1.00]	0.993 [0.98 - 1.01]	-	GCST90274734
PsA​	DAS28-CRP​	OLS	1.068	0.321 [0.00 - 0.86]	1.045 [1.03 - 1.06]​	-	GCST90274739
Pso​	PASI​	HC4	0.978	0.219 [0.00 - 0.76]	0.968 [0.95 - 0.98]	0.690 [0.68 - 0.70]	GCST90274746
RA​	DAS28-CRP​	HC4, heterogeneity filtered	1.05	0.000 [0.00 - 0.55]	1.084 [1.06 - 1.11]	1.2165 (0.0098)	GCST90274749
Secondary outcomes
AS​	CRP​	OLS	0.996	1.000 [0.00 - 1.00]	0.977 [0.96 - 0.99]	-	GCST90274735
AS​	ESR​	OLS	1.026	0.000 [0.00 - 1.00]	1.035 [1.02 - 1.05]	-	GCST90274736
PsA​	ACRn	HC4	0.996	0.418 [0.00 - 0.89]	0.974 [0.96 - 0.99]	0.725 [0.71 - 0.74]	GCST90274740
PsA​	CRP​	OLS	1.118	0.000 [0.00 - 0.27]	1.129 [1.11 - 1.15]	-	GCST90274741
PsA​	ESR​	OLS	0.99	0.000 [0.00 - 0.14]	0.999 [0.98 - 1.01]	-	GCST90274742
PsA​	HAQ-DI​	OLS	0.935	0.000 [0.00 - 0.05]	0.952 [0.94 - 0.97]	-	GCST90274743
PsA​	SJC76	OLS	1.026	0.000 [0.00 - 0.50]	1.026 [1.01 - 1.04]	-	GCST90274744
Pso	hsCRP​	OLS	0.99	0.000 [0.00 - 0.61]	0.993 [0.98 - 1.01]	-	GCST90274745
RA​	ACRn	OLS	1.011	0.000 [0.00 - 1.00]	1.005 [0.99 - 1.02]	-	GCST90274747
RA​	CRP​	OLS	0.99	0.000 [0.00 - 0.85]	0.993 [0.97 - 1.01]	-	GCST90274748
RA​	ESR​	OLS	0.8	0.000 [0.00 - 0.13]	0.823 [0.81 - 0.84]	-	GCST90274750
RA​	HAQ-DI​	OLS	0.886	0.246 [0.00 - 1.00]	0.885 [0.87 - 0.89]	-	GCST90274751
Cross-indication meta-analyses outcomes
PsA, RA, As, Pso	Disease activity​ (DAS28-CRP, ASDAS-CRP, or PASI)​	OLS, HC4	0.903	0.000 [0.00 - 0.28]	0.899 [0.88 - 0.91]	-	GCST90274752
PsA, RA, As, Pso	CRP​ or hsCRP	OLS	1.059	0.049 [0.00 - 0.30]	1.049 [1.03 - 1.07]	-	GCST90274737
PsA, RA, As	ESR​	OLS	0.94	0.000 [0.00 - 0.06]	0.956 [0.94 - 0.97]	-	GCST90274738
Table S3: LDSC outputs for all analyses, including primary outcomes, secondary outcomes and cross-indication meta-analyses. Study access gives the loation of the summary statistics on the EBI GWAS Catalog. Heritability estimates (h2) have only been reported in the range (0,1), so values of 0.000/0.00 indicate heritability estimates/confidence intervals less than 0 and 1.000/1.00 indicate values g…

## Sheet: Table S4
Allele/SNP	Indication	Endpoint	Estimate (interaction)	SE (interaction)	P-value​ (interaction)	Robust p-value​ (interaction)	Estimate (main)	SE (main)	P-value (main)	Robust p-value (main)	Reason	PMID
rs7195994-G	Pso	PASI	-0.1646	0.1146	0.151	0.1076	0.2456	0.1039	0.01807	0.003153	aTNF response association at FTO gene	30166627
rs7195994-G	AS	ASDAS-CRP	0.5671	0.2109	0.007161	0.008969	-0.4656	0.1743	0.007565	0.00978	aTNF response association at FTO gene	30166627
rs7195994-G	PsA	DAS28-CRP​	0.241	0.1324	0.06873	0.09283	-0.2874	0.115	0.01247	0.02054	aTNF response association at FTO gene	30166627
rs7195994-G	RA	DAS28-CRP​	0.3375	0.281	0.2298	0.04037	-0.4912	0.2435	0.04368	0.001319	aTNF response association at FTO gene	30166627
DRB1*04:01	RA	DAS28-CRP​	0.208705	0.25849	0.419435	0.515983	-0.225553	0.222442	0.310588	0.443456	Major risk allele	22286218
B*27:02	AS	ASDAS-CRP	-0.301209	0.26856	0.262045	0.219006	0.210729	0.209163	0.313701	0.256242	Major risk allele	25994336
B*27:02	PsA	DAS28-CRP​	-0.209888	0.359926	0.559798	0.587152	0.0857325	0.316898	0.786748	0.807147	Major risk allele	25651891
C*06:02	PsA	DAS28-CRP​	0.0289848	0.102198	0.776707	0.685328	-0.0162435	0.0872741	0.85235	0.732542	Major risk allele	25651891
C*06:02	Pso	PASI	0.0690801	0.154994	0.655818	0.652944	-0.215253	0.150275	0.152032	0.170543	Major risk allele	28821532
DQA1*05:01	Pso	PASI	-0.235647	0.249267	0.344475	0.141816	0.21799	0.241658	0.367024	0.200553	aTNF immunogenicity allele	29614084
DQA1*05:01	AS	ASDAS-CRP	-0.191515	0.203005	0.345475	0.39485	0.172495	0.1587	0.27707	0.3559	aTNF immunogenicity allele	29614084
DQA1*05:01	PsA	DAS28-CRP​	-0.0659406	0.121052	0.58594	0.582892	-0.0249005	0.103722	0.810276	0.862895	aTNF immunogenicity allele	29614084
DQA1*05:01	RA	DAS28-CRP​	-0.18971	0.305898	0.535142	0.380753	0.285016	0.25616	0.265859	0.222483	aTNF immunogenicity allele	29614084
Table S4: Association statistics at SNPs and HLA alleles previously associated with response to biological therapy in inflammatory diseases. PMID = pubmed ID of study the association was taken from.

## Sheet: Table S5
Chrom​	Position​	rsid​	Allele 1	Allele 2	Indication​	Outcome​	Estimate (interaction)	SE (interaction)	P-value​ (interaction)	Robust p-value​ (interaction)
7	135446492 ​	rs11762062	C	G	RA	DAS28-CRP	-1.2839	0.2291	3.813e-08	2.09e-08
Table S5: Summary statistics for genome-wide but not study-wide significant associations. Robust p-value is calculated using a meta-analysis of effect sizes and robust standard errors calculated using the H4 sandwich estimator.

## Sheet: Table S6
				HLA*Treatment Interaction				HLA Main Effect				Joint effect of HLA+HLA*Treatment
Indication	Endpoint	Endpoint type	HLA	Estimate	SE	P-val	P.adj	Estimate	SE	P-val	P.adj	P-val	P.adj
AS	ASDAS-CRP	primary_endpoint	A*01:01	-0.139917	0.181629	0.441097	0.96881	0.0386082	0.148162	0.794415	0.973243	0.50202	0.799192
AS	ASDAS-CRP	primary_endpoint	A*02:01	-0.137644	0.108582	0.204922	0.96881	0.0815623	0.0904413	0.36715	0.946315	0.458495	0.79136
AS	ASDAS-CRP	primary_endpoint	A*02:05	0.00835577	0.763198	0.991265	0.998829	0.116562	0.682944	0.864479	0.973243	0.343531	0.730186
AS	ASDAS-CRP	primary_endpoint	A*02:06	0.65604	1.13133	0.561992	0.96881	-0.102392	0.530603	0.84698	0.973243	0.843669	0.897625
AS	ASDAS-CRP	primary_endpoint	A*03:01	0.118282	0.163527	0.469485	0.96881	-0.0455475	0.129088	0.724209	0.973243	0.612297	0.837175
AS	ASDAS-CRP	primary_endpoint	A*11:01	0.217333	0.212642	0.306753	0.96881	-0.0169572	0.175754	0.923137	0.973243	0.215078	0.730186
AS	ASDAS-CRP	primary_endpoint	A*23:01	-0.215253	0.597552	0.718679	0.974095	0.0675981	0.481264	0.888297	0.973243	0.522945	0.803102
AS	ASDAS-CRP	primary_endpoint	A*24:02	0.184996	0.16625	0.265813	0.96881	-0.192611	0.131822	0.143977	0.876514	0.0157343	0.551386
AS	ASDAS-CRP	primary_endpoint	A*25:01	0.0965822	0.383503	0.801163	0.979422	0.0965572	0.324053	0.765728	0.973243	0.615103	0.837175
AS	ASDAS-CRP	primary_endpoint	A*26:01	-0.320255	0.222743	0.150497	0.96881	0.433841	0.182905	0.0176947	0.670614	0.0491293	0.627592
AS	ASDAS-CRP	primary_endpoint	A*29:02	-0.00260256	0.387007	0.994634	0.998829	0.118585	0.314533	0.70616	0.973243	0.75447	0.87311
AS	ASDAS-CRP	primary_endpoint	A*30:01	0.162241	0.57424	0.777536	0.979422	-0.460754	0.466514	0.323322	0.946281	0.481479	0.799192
AS	ASDAS-CRP	primary_endpoint	A*30:02	-0.383221	0.623839	0.539021	0.96881	0.333044	0.425238	0.433513	0.947775	0.6939	0.850455
AS	ASDAS-CRP	primary_endpoint	A*31:01	0.213539	0.281867	0.448698	0.96881	-0.267457	0.230635	0.246188	0.918769	0.51273	0.799192
AS	ASDAS-CRP	primary_endpoint	A*32:01	-0.381617	0.27118	0.159355	0.96881	0.27688	0.231685	0.232059	0.918769	0.227196	0.730186
AS	ASDAS-CRP	primary_endpoint	A*33:01	-0.0300038	0.552146	0.956664	0.996801	-0.565572	0.452525	0.211368	0.918769	0.0823981	0.627592
AS	ASDAS-CRP	primary_endpoint	A*68:01	0.370415	0.282982	0.190545	0.96881	-0.400811	0.240769	0.0959703	0.795766	0.182368	0.72603
AS	ASDAS-CRP	primary_endpoint	A*68:17	2.32415	1.13899	0.0412964	0.96881	-2.66842	0.994854	0.00731342	0.494319	0.028846	0.627592
AS	ASDAS-CRP	primary_endpoint	B*07:02	-0.0647555	0.220026	0.768522	0.979422	0.079503	0.176838	0.653012	0.973243	0.898499	0.925729
AS	ASDAS-CRP	primary_endpoint	B*08:01	-0.177518	0.24826	0.474579	0.96881	0.142141	0.204642	0.487315	0.961712	0.761423	0.87311
AS	ASDAS-CRP	primary_endpoint	B*13:02	-0.102691	0.388396	0.791473	0.979422	0.0674904	0.325666	0.835824	0.973243	0.965266	0.975776
AS	ASDAS-CRP	primary_endpoint	B*14:01	-1.11762	1.03399	0.279749	0.96881	0.721702	0.901348	0.42331	0.947775	0.540241	0.816609
AS	ASDAS-CRP	primary_endpoint	B*14:02	-0.639578	0.445054	0.150695	0.96881	0.515664	0.373004	0.166829	0.909935	0.337593	0.730186
AS	ASDAS-CRP	primary_endpoint	B*15:01	0.36865	0.28	0.187971	0.96881	-0.433654	0.224731	0.0536491	0.795766	0.146132	0.70985
AS	ASDAS-CRP	primary_endpoint	B*18:01	0.591177	0.27898	0.0340848	0.96881	-0.479598	0.22924	0.0364275	0.795766	0.087853	0.627592
AS	ASDAS-CRP	primary_endpoint	B*27:02	-0.301209	0.26856	0.262045	0.96881	0.210729	0.209163	0.313701	0.946281	0.520326	0.803102
AS	ASDAS-CRP	primary_endpoint	B*27:05	-0.0700754	0.158922	0.659256	0.974095	-0.0725012	0.130762	0.57927	0.973243	0.278884	0.730186
AS	ASDAS-CRP	primary_endpoint	B*35:01	-0.00527914	0.335258	0.987437	0.998829	0.112247	0.280953	0.689507	0.973243	0.783983	0.878716
AS	ASDAS-CRP	primary_endpoint	B*35:02	0.450129	0.734543	0.540008	0.96881	0.541318	0.525941	0.303369	0.946281	0.0980741	0.627592
AS	ASDAS-CRP	primary_endpoint	B*35:03	0.189026	0.567804	0.739204	0.974095	-0.358594	0.453689	0.429297	0.947775	0.646823	0.837528
AS	ASDAS-CRP	primary_endpoint	B*37:01	0.0073404	0.573928	0.989796	0.998829	-0.0551828	0.40737	0.892248	0.973243	0.983978	0.987575
AS	ASDAS-CRP	primary_endpoint	B*38:01	0.0582695	0.45153	0.897319	0.996801	0.105962	0.373874	0.776857	0.973243	0.778754	0.878716
AS	ASDAS-CRP	primary_endpoint	B*39:01	-0.122192	0.699991	0.861423	0.996801	-0.0114468	0.642369	0.985783	0.994065	0.888172	0.921751
AS	ASDAS-CRP	primary_endpoint	B*40:01	0.354297	0.331703	0.285468	0.96881	-0.245989	0.259887	0.343882	0.946315	0.556618	0.821461
AS	ASDAS-CRP	primary_endpoint	B*40:02	0.498073	0.43494	0.252146	0.96881	-0.389753	0.327203	0.233588	0.918769	0.458543	0.79136
AS	ASDAS-CRP	primary_endpoint	B*44:02	0.0521118	0.263675	0.84333	0.990556	0.15246	0.218945	0.486217	0.961712	0.294523	0.730186
AS	ASDAS-CRP	primary_endpoint	B*44:03	-0.723609	0.350061	0.0387251	0.96881	0.377973	0.291073	0.194098	0.918769	0.0912813	0.627592
AS	ASDAS-CRP	primary_endpoint	B*45:01	0.895264	1.00836	0.374624	0.96881	-0.304146	0.900035	0.735418	0.973243	0.399706	0.770183
AS	ASDAS-CRP	primary_endpoint	B*49:01	-0.815392	0.548732	0.137291	0.96881	0.345262	0.406925	0.396178	0.947775	0.309278	0.730186
AS	ASDAS-CRP	primary_endpoint	B*50:01	1.67883	0.97428	0.0848615	0.96881	-1.40112	0.900589	0.119759	0.876514	0.226328	0.730186
AS	ASDAS-CRP	primary_endpoint	B*51:01	0.303969	0.289708	0.294075	0.96881	-0.183373	0.235916	0.436994	0.947775	0.572335	0.826888
AS	ASDAS-CRP	primary_endpoint	B*52:01	-0.344322	0.625676	0.5821	0.96881	0.20167	0.52335	0.699982	0.973243	0.8516	0.90431
AS	ASDAS-CRP	primary_endpoint	B*55:01	-0.57638	0.569083	0.311145	0.96881	0.791132	0.455049	0.0821111	0.795766	0.181459	0.72603
AS	ASDAS-CRP	primary_endpoint	B*56:01	-0.9126	0.595649	0.125495	0.96881	0.527397	0.521982	0.312317	0.946281	0.244796	0.730186
AS	ASDAS-CRP	primary_endpoint	B*57:01	0.104265	0.532303	0.844708	0.990556	-0.166175	0.457092	0.716196	0.973243	0.912991	0.936883
AS	ASDAS-CRP	primary_endpoint	C*01:02	-0.375739	0.156967	0.016677	0.96881	0.232068	0.132451	0.0797543	0.795766	0.044899	0.627592
AS	ASDAS-CRP	primary_endpoint	C*02:02	-0.0106708	0.131833	0.935488	0.996801	-0.073604	0.11048	0.505269	0.963801	0.44017	0.787144
AS	ASDAS-CRP	primary_endpoint	C*03:03	0.375219	0.255757	0.142352	0.96881	-0.292811	0.201585	0.146351	0.876514	0.300686	0.730186
AS	ASDAS-CRP	primary_endpoint	C*03:04	0.378692	0.251124	0.131558	0.96881	-0.365068	0.202148	0.0709274	0.795766	0.143259	0.70985
AS	ASDAS-CRP	primary_endpoint	C*04:01	0.1734	0.195338	0.374707	0.96881	-0.111707	0.151694	0.461488	0.951805	0.62531	0.837175
AS	ASDAS-CRP	primary_endpoint	C*05:01	0.175927	0.246678	0.47573	0.96881	0.249386	0.196072	0.203404	0.918769	0.00213019	0.292368
AS	ASDAS-CRP	primary_endpoint	C*06:02	0.272447	0.236064	0.24845	0.96881	-0.170925	0.196665	0.384782	0.947029	0.506569	0.799192
AS	ASDAS-CRP	primary_endpoint	C*07:01	0.01307	0.181619	0.942631	0.996801	-0.0633284	0.147611	0.667907	0.973243	0.685938	0.848153
AS	ASDAS-CRP	primary_endpoint	C*07:02	-0.062833	0.184678	0.733684	0.974095	0.166466	0.148915	0.263629	0.918769	0.315941	0.730186
AS	ASDAS-CRP	primary_endpoint	C*07:04	0.0501702	0.673119	0.940586	0.996801	-0.261822	0.637951	0.681504	0.973243	0.572552	0.826888
AS	ASDAS-CRP	primary_endpoint	C*08:02	-0.839464	0.408428	0.0398447	0.96881	0.623339	0.349658	0.0746334	0.795766	0.142152	0.70985
AS	ASDAS-CRP	primary_endpoint	C*12:02	-0.375709	0.626519	0.548721	0.96881	0.484622	0.375846	0.197254	0.918769	0.475342	0.799192
AS	ASDAS-CRP	primary_endpoint	C*12:03	0.193515	0.244691	0.429029	0.96881	-0.0468677	0.195234	0.810284	0.973243	0.624261	0.837175
AS	ASDAS-CRP	primary_endpoint	C*14:02	0.0431949	0.491474	0.929965	0.996801	-0.0476469	0.38129	0.900553	0.973243	0.968667	0.975776
AS	ASDAS-CRP	primary_endpoint	C*15:02	0.435938	0.405594	0.282458	0.96881	-0.504512	0.337925	0.135445	0.876514	0.435308	0.783554
AS	ASDAS-CRP	primary_endpoint	C*16:01	-0.790152	0.423319	0.0619623	0.96881	0.440966	0.334654	0.187611	0.909935	0.159506	0.70985
AS	ASDAS-CRP	primary_endpoint	C*16:02	-0.575284	1.4793	0.697358	0.974095	1.64284	1.03787	0.113445	0.876514	0.168111	0.721038
AS	ASDAS-CRP	primary_endpoint	C*17:01	0.283412	0.567126	0.617263	0.970804	0.125303	0.435863	0.773744	0.973243	0.249832	0.730186
AS	ASDAS-CRP	primary_endpoint	DPB1*01:01	-0.323518	0.367025	0.378068	0.96881	0.254597	0.315064	0.419044	0.947775	0.300213	0.730186
AS	ASDAS-CRP	primary_endpoint	DPB1*02:01	-0.0703733	0.158027	0.656085	0.974095	0.0164788	0.13539	0.903126	0.973243	0.837138	0.895464
AS	ASDAS-CRP	primary_endpoint	DPB1*03:01	-0.294176	0.194814	0.131034	0.96881	0.186067	0.1668	0.264632	0.918769	0.316058	0.730186
AS	ASDAS-CRP	primary_endpoint	DPB1*04:01	0.169908	0.105407	0.106981	0.96881	-0.0639933	0.0857932	0.455726	0.951805	0.19338	0.730186
AS	ASDAS-CRP	primary_endpoint	DPB1*04:02	0.070809	0.14835	0.633141	0.974095	-0.0416764	0.118909	0.725972	0.973243	0.546266	0.816609
AS	ASDAS-CRP	primary_endpoint	DPB1*05:01	-0.139186	0.458701	0.761559	0.979422	-0.144816	0.263301	0.582319	0.973243	0.639636	0.837175
AS	ASDAS-CRP	primary_endpoint	DPB1*06:01	-0.150595	0.368408	0.682708	0.974095	0.112875	0.272981	0.679247	0.973243	0.664913	0.840226
AS	ASDAS-CRP	primary_endpoint	DPB1*09:01	0.65482	0.747547	0.381053	0.96881	0.168106	0.415326	0.685657	0.973243	0.389149	0.757598
AS	ASDAS-CRP	primary_endpoint	DPB1*10:01	-0.34817	0.671896	0.604326	0.970804	0.239559	0.642328	0.709183	0.973243	0.801015	0.88593
AS	ASDAS-CRP	primary_endpoint	DPB1*11:01	-0.447231	0.61115	0.464299	0.96881	0.779156	0.421277	0.0643844	0.795766	0.152055	0.70985
AS	ASDAS-CRP	primary_endpoint	DPB1*13:01	-0.155534	0.338485	0.645876	0.974095	0.0909593	0.273163	0.739145	0.973243	0.729854	0.856175
AS	ASDAS-CRP	primary_endpoint	DPB1*14:01	-0.216851	0.553288	0.695109	0.974095	-0.243635	0.418877	0.56081	0.973243	0.494325	0.799192
AS	ASDAS-CRP	primary_endpoint	DPB1*15:01	-0.222238	0.644354	0.730169	0.974095	-0.0200953	0.525316	0.969485	0.987472	0.809832	0.889103
AS	ASDAS-CRP	primary_endpoint	DPB1*17:01	-0.179184	0.346276	0.604835	0.970804	-0.0955987	0.271182	0.724444	0.973243	0.0463808	0.627592
AS	ASDAS-CRP	primary_endpoint	DPB1*19:01	-0.116165	0.997536	0.907294	0.996801	-0.206108	0.911216	0.821053	0.973243	0.715525	0.851839
AS	ASDAS-CRP	primary_endpoint	DPB1HLA104_01HLA104_01	0.779226	0.43242	0.0715432	0.96881	-0.662161	0.298222	0.0263939	0.762646	0.0381381	0.627592
AS	ASDAS-CRP	primary_endpoint	DQA1*01:01	-0.310405	0.126607	0.0142174	0.96881	0.332301	0.106322	0.00177552	0.487382	0.0123655	0.551386
AS	ASDAS-CRP	primary_endpoint	DQA1*01:02	0.173517	0.131787	0.187957	0.96881	-0.0955608	0.10841	0.37806	0.947029	0.414615	0.771648
AS	ASDAS-CRP	primary_endpoint	DQA1*01:03	0.1492	0.222286	0.502088	0.96881	-0.115229	0.180399	0.522988	0.963801	0.736899	0.86076
AS	ASDAS-CRP	primary_endpoint	DQA1*01:04	-0.229801	0.352605	0.514578	0.96881	0.0710016	0.263776	0.787796	0.973243	0.665854	0.840226
AS	ASDAS-CRP	primary_endpoint	DQA1*01:05	-0.413068	0.823483	0.615941	0.970804	0.580642	0.636279	0.361475	0.946315	0.625636	0.837175
AS	ASDAS-CRP	primary_endpoint	DQA1*02:01	-0.0192248	0.175835	0.912937	0.996801	-0.0851446	0.14435	0.555293	0.973243	0.4873	0.799192
AS	ASDAS-CRP	primary_endpoint	DQA1*03:01	0.146246	0.183301	0.424958	0.96881	-0.229757	0.157894	0.145632	0.876514	0.075345	0.627592
AS	ASDAS-CRP	primary_endpoint	DQA1*03:02	0.193153	0.590158	0.743448	0.974654	-0.484844	0.469654	0.301912	0.946281	0.218926	0.730186
AS	ASDAS-CRP	primary_endpoint	DQA1*03:03	0.0155424	0.278197	0.955447	0.996801	0.0937208	0.217847	0.66704	0.973243	0.71252	0.85174
AS	ASDAS-CRP	primary_endpoint	DQA1*04:01	-0.147922	0.250201	0.554379	0.96881	0.0466429	0.201695	0.817117	0.973243	0.320045	0.730186
AS	ASDAS-CRP	primary_endpoint	DQA1*05:01	-0.191515	0.203005	0.345475	0.96881	0.172495	0.1587	0.27707	0.922309	0.500002	0.799192
AS	ASDAS-CRP	primary_endpoint	DQA1*05:03	-1.96944	0.927713	0.0337624	0.96881	1.45392	0.751391	0.0529938	0.795766	0.102803	0.627976
AS	ASDAS-CRP	primary_endpoint	DQA1*05:05	0.230227	0.139977	0.100023	0.96881	-0.205861	0.111909	0.0658373	0.795766	0.193346	0.730186
AS	ASDAS-CRP	primary_endpoint	DQB1*02:01	-0.206939	0.203564	0.309354	0.96881	0.178258	0.158444	0.260566	0.918769	0.508514	0.799192
AS	ASDAS-CRP	primary_endpoint	DQB1*02:02	-0.131909	0.19759	0.504398	0.96881	0.0154067	0.15808	0.92236	0.973243	0.301174	0.730186
AS	ASDAS-CRP	primary_endpoint	DQB1*03:01	0.141174	0.129151	0.274355	0.96881	-0.130733	0.103543	0.206734	0.918769	0.123366	0.653733
AS	ASDAS-CRP	primary_endpoint	DQB1*03:02	0.201835	0.177906	0.256583	0.96881	-0.265865	0.153047	0.0823618	0.795766	0.0353366	0.627592
AS	ASDAS-CRP	primary_endpoint	DQB1*03:03	0.251673	0.292452	0.38948	0.96881	-0.355772	0.22732	0.117567	0.876514	0.244548	0.730186
AS	ASDAS-CRP	primary_endpoint	DQB1*04:02	-0.177748	0.238058	0.455269	0.96881	0.0784483	0.191016	0.6813	0.973243	0.17801	0.72603
AS	ASDAS-CRP	primary_endpoint	DQB1*05:01	-0.292475	0.12462	0.0189287	0.96881	0.330553	0.104052	0.00148902	0.487382	0.00953639	0.551386
AS	ASDAS-CRP	primary_endpoint	DQB1*05:02	-0.0589343	0.220109	0.788891	0.979422	-0.034965	0.175238	0.841849	0.973243	0.761467	0.87311
AS	ASDAS-CRP	primary_endpoint	DQB1*05:03	-0.21872	0.362208	0.545942	0.96881	0.0723023	0.27443	0.792193	0.973243	0.702635	0.851538
AS	ASDAS-CRP	primary_endpoint	DQB1*06:01	-0.20967	0.573043	0.714449	0.974095	0.538847	0.475589	0.25721	0.918769	0.319441	0.730186
AS	ASDAS-CRP	primary_endpoint	DQB1*06:02	0.275137	0.174704	0.115285	0.96881	-0.141028	0.143942	0.327209	0.946315	0.275615	0.730186
AS	ASDAS-CRP	primary_endpoint	DQB1*06:03	0.213992	0.236646	0.365852	0.96881	-0.229042	0.19128	0.231145	0.918769	0.424131	0.772008
AS	ASDAS-CRP	primary_endpoint	DQB1*06:04	0.529436	0.43394	0.222439	0.96881	-0.292672	0.318259	0.35778	0.946315	0.334978	0.730186
AS	ASDAS-CRP	primary_endpoint	DRB1*01:01	-0.287357	0.142542	0.0438064	0.96881	0.32399	0.120833	0.00733361	0.494319	0.0260099	0.627592
AS	ASDAS-CRP	primary_endpoint	DRB1*01:02	-0.719342	0.494705	0.145923	0.96881	0.310375	0.403607	0.441891	0.947775	0.269027	0.730186
AS	ASDAS-CRP	primary_endpoint	DRB1*01:03	-0.431957	0.544247	0.427383	0.96881	0.0502357	0.403563	0.900935	0.973243	0.576388	0.826888
AS	ASDAS-CRP	primary_endpoint	DRB1*03:01	-0.14392	0.2161	0.505419	0.96881	0.162943	0.17437	0.350063	0.946315	0.638824	0.837175
AS	ASDAS-CRP	primary_endpoint	DRB1*04:01	0.259008	0.263974	0.326499	0.96881	-0.206376	0.227799	0.364959	0.946315	0.612913	0.837175
AS	ASDAS-CRP	primary_endpoint	DRB1*04:02	-0.00183232	0.698236	0.997906	0.998829	-0.169624	0.633679	0.788945	0.973243	0.82289	0.891059
AS	ASDAS-CRP	primary_endpoint	DRB1*04:04	0.184132	0.323687	0.569452	0.96881	-0.331496	0.267867	0.215887	0.918769	0.333406	0.730186
AS	ASDAS-CRP	primary_endpoint	DRB1*04:05	1.85538	1.09046	0.088856	0.96881	-0.844425	0.631046	0.180852	0.909935	0.214658	0.730186
AS	ASDAS-CRP	primary_endpoint	DRB1*07:01	-0.00132145	0.19426	0.994572	0.998829	-0.0847317	0.163833	0.605027	0.973243	0.640591	0.837175
AS	ASDAS-CRP	primary_endpoint	DRB1*08:01	-0.221393	0.293084	0.450015	0.96881	0.247919	0.239151	0.299894	0.946281	0.576863	0.826888
AS	ASDAS-CRP	primary_endpoint	DRB1*09:01	0.304809	0.686337	0.656963	0.974095	-0.669813	0.630078	0.287753	0.934772	0.231143	0.730186
AS	ASDAS-CRP	primary_endpoint	DRB1*10:01	-0.349543	0.816207	0.668467	0.974095	0.580458	0.630402	0.357169	0.946315	0.591238	0.832281
AS	ASDAS-CRP	primary_endpoint	DRB1*11:01	0.314682	0.211676	0.137115	0.96881	-0.304938	0.170289	0.0733409	0.795766	0.201795	0.730186
AS	ASDAS-CRP	primary_endpoint	DRB1*11:04	0.763648	0.346254	0.027422	0.96881	-0.410367	0.267084	0.124422	0.876514	0.0864023	0.627592
AS	ASDAS-CRP	primary_endpoint	DRB1*12:01	-0.515398	0.423718	0.223845	0.96881	-0.00716033	0.322863	0.982306	0.993161	0.161933	0.71121
AS	ASDAS-CRP	primary_endpoint	DRB1*13:01	0.219737	0.243672	0.367177	0.96881	-0.198118	0.198212	0.31754	0.946281	0.600104	0.837175
AS	ASDAS-CRP	primary_endpoint	DRB1*13:02	0.317532	0.403711	0.431555	0.96881	-0.0716412	0.34238	0.834257	0.973243	0.513849	0.799192
AS	ASDAS-CRP	primary_endpoint	DRB1*13:03	-0.252568	0.748864	0.735915	0.974095	0.465937	0.407924	0.253364	0.918769	0.492972	0.799192
AS	ASDAS-CRP	primary_endpoint	DRB1*14:01	-0.186293	0.342305	0.586283	0.96881	0.124982	0.267898	0.640838	0.973243	0.860382	0.907357
AS	ASDAS-CRP	primary_endpoint	DRB1*15:01	0.261192	0.180258	0.14734	0.96881	-0.124648	0.148669	0.401792	0.947775	0.297242	0.730186
AS	ASDAS-CRP	primary_endpoint	DRB1*15:02	-0.137358	0.686053	0.841313	0.990556	0.602391	0.521249	0.247816	0.918769	0.299496	0.730186
AS	ASDAS-CRP	primary_endpoint	DRB1*16:01	-0.151516	0.228346	0.506987	0.96881	0.0782677	0.188813	0.67849	0.973243	0.783511	0.878716
AS	CRP	secondary_endpoint	A*01:01	0.0161663	0.167069	0.922913	0.985296	0.0826974	0.136633	0.545012	0.922801	0.4055	0.890513
AS	CRP	secondary_endpoint	A*02:01	0.0305196	0.0991323	0.758183	0.952935	0.0198143	0.0824981	0.810192	0.960837	0.303294	0.87233
AS	CRP	secondary_endpoint	A*02:05	0.00221231	0.727132	0.997572	0.999461	0.0831349	0.650158	0.898253	0.977978	0.581895	0.928357
AS	CRP	secondary_endpoint	A*02:06	-0.447539	1.16374	0.700555	0.945132	-0.445596	0.542512	0.411443	0.890513	0.520211	0.916265
AS	CRP	secondary_endpoint	A*03:01	0.0561968	0.149326	0.706667	0.945467	-0.0588018	0.118126	0.618633	0.934696	0.609229	0.931346
AS	CRP	secondary_endpoint	A*11:01	0.228362	0.195342	0.24239	0.861505	-0.0441507	0.161328	0.784338	0.956043	0.196914	0.856356
AS	CRP	secondary_endpoint	A*23:01	-0.338608	0.553424	0.540642	0.922122	0.203576	0.459238	0.657556	0.937841	0.655531	0.937841
AS	CRP	secondary_endpoint	A*24:02	0.0279113	0.153074	0.855317	0.969669	-0.136151	0.121386	0.262015	0.869302	0.166171	0.843678
AS	CRP	secondary_endpoint	A*25:01	0.227305	0.346139	0.511382	0.915054	0.108499	0.292595	0.710775	0.945467	0.182209	0.850493
AS	CRP	secondary_endpoint	A*26:01	-0.538066	0.204443	0.00849192	0.684982	0.388444	0.167622	0.0204833	0.686396	0.0277654	0.731943
AS	CRP	secondary_endpoint	A*29:02	0.0063401	0.356272	0.985802	0.99703	-0.165945	0.290025	0.567203	0.927828	0.591808	0.928357
AS	CRP	secondary_endpoint	A*30:01	0.245626	0.531377	0.643906	0.937841	-0.462663	0.431825	0.283984	0.87233	0.401858	0.890513
AS	CRP	secondary_endpoint	A*30:02	-0.416612	0.564239	0.460295	0.900379	0.313308	0.399809	0.433249	0.890513	0.658783	0.937841
AS	CRP	secondary_endpoint	A*31:01	-0.277884	0.259655	0.284527	0.87233	0.217912	0.21339	0.307163	0.87233	0.544532	0.922801
AS	CRP	secondary_endpoint	A*32:01	-0.0609634	0.249016	0.806598	0.960601	0.00165686	0.212382	0.993776	0.999234	0.782679	0.956043
AS	CRP	secondary_endpoint	A*33:01	-1.04753	0.497507	0.0352427	0.731943	0.157585	0.407754	0.699149	0.945132	0.00796878	0.684982
AS	CRP	secondary_endpoint	A*68:01	0.250374	0.257434	0.330764	0.874871	-0.262453	0.219119	0.23101	0.85712	0.415306	0.890513
AS	CRP	secondary_endpoint	A*68:17	2.9849	1.16839	0.0106279	0.684982	-2.73018	1.02412	0.00767888	0.684982	0.0286864	0.731943
AS	CRP	secondary_endpoint	B*07:02	0.00395405	0.199693	0.984202	0.996289	0.0110087	0.160548	0.945332	0.988361	0.989913	0.997726
AS	CRP	secondary_endpoint	B*08:01	-0.163511	0.225248	0.46789	0.903792	0.130767	0.185885	0.481756	0.908934	0.755645	0.95216
AS	CRP	secondary_endpoint	B*13:02	0.233443	0.351884	0.507069	0.914935	-0.24031	0.295026	0.415338	0.890513	0.71723	0.945467
AS	CRP	secondary_endpoint	B*14:01	-0.207009	0.93846	0.825417	0.96402	0.0484409	0.817716	0.952762	0.990697	0.944485	0.988361
AS	CRP	secondary_endpoint	B*14:02	-1.03764	0.401104	0.00968266	0.684982	0.438556	0.335888	0.191668	0.856243	0.0110114	0.684982
AS	CRP	secondary_endpoint	B*15:01	0.128193	0.254602	0.61461	0.933043	-0.198033	0.204389	0.332594	0.876054	0.566316	0.927131
AS	CRP	secondary_endpoint	B*18:01	-0.0318613	0.25352	0.899989	0.977978	0.117282	0.208495	0.573763	0.927828	0.723761	0.945467
AS	CRP	secondary_endpoint	B*27:02	0.0010558	0.243552	0.996541	0.999461	-0.0703688	0.189752	0.710753	0.945467	0.846887	0.966287
AS	CRP	secondary_endpoint	B*27:05	-0.0245176	0.144269	0.865054	0.972421	0.11508	0.118625	0.331987	0.875991	0.368218	0.890489
AS	CRP	secondary_endpoint	B*35:01	0.0795931	0.303948	0.793426	0.95699	-0.0907088	0.254876	0.72192	0.945467	0.936828	0.987987
AS	CRP	secondary_endpoint	B*35:02	0.373412	0.668858	0.576651	0.927828	-0.0572927	0.479026	0.904798	0.979258	0.79298	0.95699
AS	CRP	secondary_endpoint	B*35:03	1.05931	0.512999	0.0389298	0.731943	-0.440301	0.409724	0.282541	0.87233	0.0758077	0.800983
AS	CRP	secondary_endpoint	B*37:01	-0.190761	0.520674	0.714086	0.945467	0.29787	0.369347	0.419968	0.890513	0.692352	0.944862
AS	CRP	secondary_endpoint	B*38:01	0.0416715	0.409751	0.918995	0.983438	-0.115043	0.339453	0.73468	0.948148	0.897371	0.977978
AS	CRP	secondary_endpoint	B*39:01	-0.218295	0.634591	0.730851	0.947625	0.21482	0.582223	0.712153	0.945467	0.93414	0.987708
AS	CRP	secondary_endpoint	B*40:01	0.26125	0.300804	0.385117	0.890513	-0.248106	0.236038	0.293198	0.87233	0.574256	0.927828
AS	CRP	secondary_endpoint	B*40:02	0.150848	0.395642	0.703001	0.94537	-0.118421	0.297159	0.690255	0.944433	0.916652	0.982914
AS	CRP	secondary_endpoint	B*44:02	-0.192471	0.239338	0.421291	0.890513	0.22182	0.198696	0.264258	0.870435	0.523138	0.916265
AS	CRP	secondary_endpoint	B*44:03	-0.59086	0.317665	0.0628846	0.795188	0.388167	0.263921	0.141353	0.834558	0.176993	0.850409
AS	CRP	secondary_endpoint	B*45:01	1.08076	0.913802	0.236926	0.861505	-1.46097	0.815139	0.0730856	0.800983	0.129204	0.83381
AS	CRP	secondary_endpoint	B*49:01	-0.0969159	0.49797	0.845689	0.966287	-0.14647	0.369522	0.691826	0.944862	0.709258	0.945467
AS	CRP	secondary_endpoint	B*50:01	0.364063	0.884862	0.680754	0.941914	-0.0755769	0.818473	0.926429	0.985442	0.689538	0.94393
AS	CRP	secondary_endpoint	B*51:01	0.445445	0.262272	0.08943	0.808844	-0.333056	0.213573	0.11889	0.83381	0.226198	0.85712
AS	CRP	secondary_endpoint	B*52:01	0.166192	0.567465	0.769623	0.955694	-0.0466183	0.474795	0.921784	0.984732	0.924633	0.985405
AS	CRP	secondary_endpoint	B*55:01	-0.113012	0.51725	0.82705	0.96402	0.0762995	0.413695	0.853673	0.969336	0.97629	0.993038
AS	CRP	secondary_endpoint	B*56:01	-0.329697	0.54148	0.542604	0.922801	0.1438	0.474206	0.761704	0.953256	0.74061	0.949264
AS	CRP	secondary_endpoint	B*57:01	-0.120955	0.482621	0.802108	0.95899	0.264024	0.41421	0.523855	0.916288	0.693172	0.944862
AS	CRP	secondary_endpoint	C*01:02	-0.448131	0.143799	0.00183088	0.590898	0.302679	0.121335	0.0126109	0.684982	0.00681988	0.684982
AS	CRP	secondary_endpoint	C*02:02	0.318043	0.120819	0.00847858	0.684982	-0.220594	0.101149	0.0291927	0.731943	0.0321504	0.731943
AS	CRP	secondary_endpoint	C*03:03	0.0917819	0.233914	0.694781	0.944862	-0.0725499	0.184074	0.693482	0.944862	0.79962	0.95899
AS	CRP	secondary_endpoint	C*03:04	0.36764	0.230304	0.110417	0.83381	-0.42667	0.185307	0.0213068	0.686396	0.0555735	0.77603
AS	CRP	secondary_endpoint	C*04:01	0.166914	0.179164	0.351529	0.887893	-0.165856	0.139027	0.232879	0.85712	0.398299	0.890513
AS	CRP	secondary_endpoint	C*05:01	-0.125976	0.226959	0.578852	0.928217	0.138959	0.180799	0.442139	0.891954	0.0133882	0.684982
AS	CRP	secondary_endpoint	C*06:02	0.0623914	0.217699	0.774423	0.955763	-0.00953605	0.181185	0.958025	0.990999	0.649782	0.937841
AS	CRP	secondary_endpoint	C*07:01	-0.122473	0.167172	0.463793	0.900569	0.077621	0.135792	0.567581	0.927828	0.760654	0.953256
AS	CRP	secondary_endpoint	C*07:02	-0.153985	0.171152	0.368281	0.890489	0.163346	0.137907	0.236232	0.861332	0.422173	0.890513
AS	CRP	secondary_endpoint	C*07:04	0.485805	0.611859	0.427206	0.890513	-0.422626	0.579823	0.466071	0.901947	0.727955	0.946764
AS	CRP	secondary_endpoint	C*08:02	-0.947126	0.374401	0.0114157	0.684982	0.483818	0.320423	0.13106	0.83381	0.0163401	0.684982
AS	CRP	secondary_endpoint	C*12:02	0.136814	0.569211	0.810053	0.960837	0.362471	0.3625	0.317349	0.873918	0.488097	0.911548
AS	CRP	secondary_endpoint	C*12:03	0.241742	0.224635	0.281857	0.87233	-0.108634	0.179798	0.545709	0.922866	0.550633	0.924096
AS	CRP	secondary_endpoint	C*14:02	0.0456273	0.445739	0.918468	0.983262	0.243766	0.351219	0.487647	0.911548	0.391265	0.890513
AS	CRP	secondary_endpoint	C*15:02	0.13843	0.38977	0.722471	0.945467	-0.197324	0.319442	0.536764	0.921432	0.811879	0.960837
AS	CRP	secondary_endpoint	C*16:01	-0.558158	0.392383	0.154886	0.834558	0.341923	0.311304	0.27205	0.87233	0.261851	0.869302
AS	CRP	secondary_endpoint	C*16:02	-1.17666	1.58888	0.45896	0.899713	0.917048	1.09274	0.401346	0.890513	0.690169	0.944433
AS	CRP	secondary_endpoint	C*17:01	-0.481416	0.531656	0.365199	0.890489	0.336012	0.410642	0.413209	0.890513	0.688464	0.943209
AS	CRP	secondary_endpoint	DPB1*01:01	-0.397858	0.333184	0.232436	0.85712	0.175878	0.285988	0.538566	0.922122	0.109439	0.831899
AS	CRP	secondary_endpoint	DPB1*02:01	0.147033	0.144661	0.309442	0.87233	-0.135519	0.12395	0.274246	0.87233	0.269004	0.871858
AS	CRP	secondary_endpoint	DPB1*03:01	-0.252387	0.177575	0.155231	0.834558	0.147967	0.152285	0.331229	0.875248	0.335727	0.878311
AS	CRP	secondary_endpoint	DPB1*04:01	0.0464304	0.0962635	0.629574	0.936319	0.0282452	0.0783128	0.718345	0.945467	0.254346	0.864289
AS	CRP	secondary_endpoint	DPB1*04:02	-0.0117005	0.135777	0.931327	0.987407	0.0263765	0.108794	0.808436	0.960837	0.872136	0.974326
AS	CRP	secondary_endpoint	DPB1*05:01	0.0240605	0.414293	0.953688	0.990697	-0.175213	0.248382	0.48055	0.908934	0.692323	0.944862
AS	CRP	secondary_endpoint	DPB1*06:01	-0.111101	0.333041	0.738684	0.949024	0.0392182	0.248216	0.874456	0.975246	0.456996	0.899452
AS	CRP	secondary_endpoint	DPB1*09:01	0.212895	0.676146	0.752864	0.951723	0.228513	0.38926	0.557173	0.925995	0.380214	0.890513
AS	CRP	secondary_endpoint	DPB1*10:01	0.440699	0.606985	0.467811	0.903792	-0.24669	0.580261	0.670738	0.941346	0.503724	0.914775
AS	CRP	secondary_endpoint	DPB1*11:01	-0.474899	0.568738	0.403715	0.890513	0.285547	0.388097	0.461875	0.900569	0.712378	0.945467
AS	CRP	secondary_endpoint	DPB1*13:01	-0.00195163	0.307797	0.994941	0.999396	-0.153809	0.248232	0.535509	0.921432	0.465202	0.901533
AS	CRP	secondary_endpoint	DPB1*14:01	-0.908428	0.518136	0.0795571	0.800983	0.438817	0.394471	0.265958	0.871073	0.2067	0.85712
AS	CRP	secondary_endpoint	DPB1*15:01	-0.116867	0.582186	0.840903	0.96516	0.10542	0.474929	0.824337	0.963865	0.975091	0.992465
AS	CRP	secondary_endpoint	DPB1*17:01	0.0133601	0.317416	0.966427	0.99155	-0.0336683	0.247582	0.89183	0.977093	0.797555	0.958243
AS	CRP	secondary_endpoint	DPB1*19:01	0.421297	0.901184	0.640148	0.937841	-0.290862	0.823643	0.723983	0.945467	0.882397	0.976228
AS	CRP	secondary_endpoint	DPB1HLA104_01HLA104_01	0.586069	0.391316	0.134214	0.83381	-0.467365	0.281286	0.096607	0.811281	0.215907	0.85712
AS	CRP	secondary_endpoint	DQA1*01:01	-0.29975	0.115621	0.00952739	0.684982	0.295848	0.0974018	0.0023863	0.597676	0.0102762	0.684982
AS	CRP	secondary_endpoint	DQA1*01:02	0.231982	0.119383	0.0519949	0.759275	-0.178898	0.0981143	0.068248	0.799613	0.155297	0.834558
AS	CRP	secondary_endpoint	DQA1*01:03	0.326193	0.201349	0.105225	0.825911	-0.3832	0.163071	0.018779	0.684982	0.0493847	0.757407
AS	CRP	secondary_endpoint	DQA1*01:04	0.360861	0.318977	0.257927	0.867124	-0.234447	0.241739	0.332128	0.875991	0.439731	0.890678
AS	CRP	secondary_endpoint	DQA1*01:05	-0.334709	0.743352	0.652516	0.937841	0.102953	0.574746	0.857837	0.970001	0.871469	0.974041
AS	CRP	secondary_endpoint	DQA1*02:01	-0.0653525	0.161529	0.68578	0.941914	0.0907797	0.13339	0.496151	0.91433	0.554888	0.92522
AS	CRP	secondary_endpoint	DQA1*03:01	0.132078	0.168115	0.432077	0.890513	-0.2135	0.144547	0.139668	0.834419	0.0949945	0.810895
AS	CRP	secondary_endpoint	DQA1*03:02	0.218618	0.53365	0.682052	0.941914	-0.445699	0.433666	0.304069	0.87233	0.439513	0.890513
AS	CRP	secondary_endpoint	DQA1*03:03	-0.0699934	0.25063	0.780038	0.956043	0.199401	0.198127	0.31421	0.872449	0.339473	0.878713
AS	CRP	secondary_endpoint	DQA1*04:01	-0.286963	0.230685	0.213513	0.85712	0.28415	0.18647	0.127548	0.83381	0.049647	0.757407
AS	CRP	secondary_endpoint	DQA1*05:01	-0.162604	0.185106	0.379706	0.890513	0.155537	0.145674	0.285654	0.87233	0.458689	0.899713
AS	CRP	secondary_endpoint	DQA1*05:03	-0.634119	0.974852	0.515384	0.915054	0.266152	0.788408	0.735678	0.948228	0.774427	0.955763
AS	CRP	secondary_endpoint	DQA1*05:05	0.0459477	0.128082	0.719792	0.945467	-0.087803	0.102166	0.390111	0.890513	0.592287	0.928357
AS	CRP	secondary_endpoint	DQB1*02:01	-0.165957	0.186223	0.372835	0.890513	0.164719	0.145793	0.258555	0.867893	0.380155	0.890513
AS	CRP	secondary_endpoint	DQB1*02:02	-0.102066	0.18256	0.576103	0.927828	0.110872	0.147006	0.450727	0.896444	0.378309	0.890513
AS	CRP	secondary_endpoint	DQB1*03:01	0.00704061	0.118502	0.952623	0.990697	-0.0346928	0.0948967	0.714675	0.945467	0.705872	0.945467
AS	CRP	secondary_endpoint	DQB1*03:02	0.176195	0.163989	0.282629	0.87233	-0.244466	0.140802	0.0825221	0.800983	0.0933342	0.810895
AS	CRP	secondary_endpoint	DQB1*03:03	0.0377044	0.265467	0.887056	0.976268	-0.0632232	0.210157	0.763538	0.953484	0.769439	0.955694
AS	CRP	secondary_endpoint	DQB1*04:02	-0.279246	0.220754	0.205884	0.85712	0.294881	0.17726	0.0962029	0.811281	0.0358207	0.731943
AS	CRP	secondary_endpoint	DQB1*05:01	-0.287587	0.114197	0.011791	0.684982	0.280465	0.0956302	0.00335911	0.665713	0.0118926	0.684982
AS	CRP	secondary_endpoint	DQB1*05:02	0.194622	0.198945	0.327941	0.874871	-0.10956	0.15944	0.491986	0.911793	0.633947	0.937841
AS	CRP	secondary_endpoint	DQB1*05:03	0.444432	0.329424	0.177299	0.850409	-0.324117	0.252771	0.199752	0.85712	0.300214	0.87233
AS	CRP	secondary_endpoint	DQB1*06:01	0.0675905	0.534247	0.899324	0.977978	0.113724	0.440066	0.796079	0.957707	0.760888	0.953256
AS	CRP	secondary_endpoint	DQB1*06:02	0.190659	0.15965	0.232386	0.85712	-0.151387	0.131664	0.250228	0.863177	0.462778	0.900569
AS	CRP	secondary_endpoint	DQB1*06:03	0.322129	0.214257	0.132718	0.83381	-0.431601	0.173097	0.0126525	0.684982	0.0177845	0.684982
AS	CRP	secondary_endpoint	DQB1*06:04	0.231354	0.39302	0.556091	0.925681	-0.047088	0.296039	0.873622	0.974755	0.214048	0.85712
AS	CRP	secondary_endpoint	DRB1*01:01	-0.253862	0.127229	0.0460088	0.757407	0.322548	0.107949	0.0028084	0.60961	0.00797998	0.684982
AS	CRP	secondary_endpoint	DRB1*01:02	-0.869137	0.440621	0.0485495	0.757407	0.17542	0.359397	0.625482	0.935844	0.0227903	0.706715
AS	CRP	secondary_endpoint	DRB1*01:03	-0.249148	0.487032	0.608956	0.931346	0.256462	0.361178	0.477661	0.908934	0.777086	0.956043
AS	CRP	secondary_endpoint	DRB1*03:01	-0.0913763	0.19328	0.636379	0.937841	0.0787189	0.15603	0.613903	0.932951	0.875232	0.975609
AS	CRP	secondary_endpoint	DRB1*04:01	-0.263616	0.236051	0.264089	0.870318	0.0999852	0.203609	0.623381	0.935844	0.361583	0.890489
AS	CRP	secondary_endpoint	DRB1*04:02	0.747027	0.623542	0.230902	0.85712	-0.827829	0.565659	0.143337	0.834558	0.330087	0.874871
AS	CRP	secondary_endpoint	DRB1*04:04	0.435403	0.289038	0.131968	0.83381	-0.484731	0.239246	0.0427569	0.741849	0.123233	0.83381
AS	CRP	secondary_endpoint	DRB1*04:05	1.10423	0.976361	0.258071	0.867161	-0.627218	0.564717	0.266707	0.871073	0.450975	0.896444
AS	CRP	secondary_endpoint	DRB1*07:01	-0.0747223	0.173649	0.666972	0.941244	0.062031	0.146501	0.671991	0.941389	0.905282	0.979431
AS	CRP	secondary_endpoint	DRB1*08:01	-0.29592	0.261241	0.25732	0.866616	0.406791	0.213292	0.0564947	0.77603	0.123514	0.83381
AS	CRP	secondary_endpoint	DRB1*09:01	0.185488	0.615286	0.763059	0.953484	-0.314054	0.564848	0.578213	0.928217	0.745059	0.949848
AS	CRP	secondary_endpoint	DRB1*10:01	-0.289785	0.730357	0.691536	0.944862	0.0929545	0.564514	0.869209	0.97373	0.900886	0.977978
AS	CRP	secondary_endpoint	DRB1*11:01	0.12533	0.189506	0.508386	0.914935	-0.18687	0.152518	0.220485	0.85712	0.401907	0.890513
AS	CRP	secondary_endpoint	DRB1*11:04	0.503796	0.3101	0.104243	0.824821	-0.12365	0.239194	0.605194	0.931024	0.142331	0.834558
AS	CRP	secondary_endpoint	DRB1*12:01	-0.501476	0.379309	0.186143	0.850493	0.0928984	0.288359	0.74733	0.950696	0.236033	0.861089
AS	CRP	secondary_endpoint	DRB1*13:01	0.308362	0.216932	0.155181	0.834558	-0.382407	0.17637	0.0301428	0.731943	0.0811512	0.800983
AS	CRP	secondary_endpoint	DRB1*13:02	0.229825	0.361282	0.524687	0.916751	-0.167571	0.306555	0.584635	0.928357	0.816737	0.962286
AS	CRP	secondary_endpoint	DRB1*13:03	-0.859108	0.669603	0.199488	0.85712	0.373919	0.363823	0.304067	0.87233	0.406614	0.890513
AS	CRP	secondary_endpoint	DRB1*14:01	0.392356	0.306412	0.200375	0.85712	-0.22906	0.240139	0.340152	0.878713	0.439901	0.890735
AS	CRP	secondary_endpoint	DRB1*15:01	0.248937	0.161225	0.12258	0.83381	-0.172551	0.133061	0.194706	0.856356	0.30351	0.87233
AS	CRP	secondary_endpoint	DRB1*15:02	0.120142	0.614947	0.845103	0.966001	0.0849277	0.467203	0.855756	0.969669	0.862674	0.97211
AS	CRP	secondary_endpoint	DRB1*16:01	0.150476	0.203918	0.460559	0.900379	-0.0366431	0.168643	0.827989	0.96409	0.611725	0.932479
AS	ESR	secondary_endpoint	A*01:01	-0.187514	0.130475	0.150672	0.834558	0.168846	0.106777	0.11381	0.83381	0.237448	0.861505
AS	ESR	secondary_endpoint	A*02:01	-0.0975818	0.077517	0.208087	0.85712	0.0511707	0.0645472	0.427915	0.890513	0.222874	0.85712
AS	ESR	secondary_endpoint	A*02:05	0.649374	0.563943	0.249532	0.863177	-0.850961	0.502851	0.0905941	0.810895	0.230616	0.85712
AS	ESR	secondary_endpoint	A*02:06	0.0028746	0.893558	0.997433	0.999461	-0.362441	0.410982	0.377837	0.890513	0.625926	0.935844
AS	ESR	secondary_endpoint	A*03:01	-0.0504525	0.117036	0.666406	0.941244	0.054405	0.0926568	0.557091	0.925995	0.556695	0.925976
AS	ESR	secondary_endpoint	A*11:01	0.0914889	0.153911	0.552225	0.924207	-0.0270025	0.127024	0.831656	0.964185	0.707846	0.945467
AS	ESR	secondary_endpoint	A*23:01	-0.678512	0.432771	0.116921	0.83381	0.374439	0.356408	0.293447	0.87233	0.333768	0.877471
AS	ESR	secondary_endpoint	A*24:02	0.227834	0.119618	0.0568216	0.776273	-0.215162	0.0948673	0.0233273	0.711103	0.0550313	0.775679
AS	ESR	secondary_endpoint	A*25:01	0.0961212	0.272112	0.723908	0.945467	-0.295404	0.229991	0.198996	0.85712	0.173299	0.84786
AS	ESR	secondary_endpoint	A*26:01	0.0685945	0.160865	0.669808	0.941346	0.0440865	0.131749	0.737908	0.948905	0.461883	0.900569
AS	ESR	secondary_endpoint	A*29:02	0.498023	0.278468	0.0737057	0.800983	-0.164283	0.22626	0.467788	0.903792	0.0975032	0.811945
AS	ESR	secondary_endpoint	A*30:01	0.220654	0.415683	0.595541	0.928516	0.0102546	0.337253	0.975743	0.992819	0.644295	0.937841
AS	ESR	secondary_endpoint	A*30:02	-0.140276	0.444362	0.752246	0.951723	0.0678882	0.313622	0.828626	0.96409	0.746146	0.950418
AS	ESR	secondary_endpoint	A*31:01	-0.0108303	0.202673	0.957384	0.990999	0.00754221	0.166187	0.963801	0.991093	0.692023	0.944862
AS	ESR	secondary_endpoint	A*32:01	0.0140019	0.194974	0.94275	0.988361	0.1171	0.166333	0.481426	0.908934	0.235319	0.860415
AS	ESR	secondary_endpoint	A*33:01	-0.348983	0.393739	0.375439	0.890513	0.105989	0.322784	0.74264	0.949366	0.534547	0.920891
AS	ESR	secondary_endpoint	A*68:01	0.0821499	0.20178	0.683915	0.941914	-0.16919	0.171906	0.325018	0.874871	0.140869	0.834558
AS	ESR	secondary_endpoint	A*68:17	1.32798	0.907831	0.143519	0.834558	-1.64124	0.794285	0.0387994	0.731943	0.10673	0.825911
AS	ESR	secondary_endpoint	B*07:02	-0.0930214	0.155016	0.548455	0.923565	0.0786143	0.12446	0.527621	0.917384	0.809144	0.960837
AS	ESR	secondary_endpoint	B*08:01	-0.306603	0.174205	0.0784051	0.800983	0.209407	0.143806	0.145342	0.834558	0.213382	0.85712
AS	ESR	secondary_endpoint	B*13:02	0.0842684	0.273264	0.757796	0.95277	-0.0600576	0.229234	0.793327	0.95699	0.953558	0.990697
AS	ESR	secondary_endpoint	B*14:01	-0.737109	0.728224	0.311442	0.872449	0.5916	0.634384	0.351048	0.887893	0.595021	0.928516
AS	ESR	secondary_endpoint	B*14:02	-0.47241	0.3135	0.131839	0.83381	0.273233	0.262299	0.297557	0.87233	0.298117	0.87233
AS	ESR	secondary_endpoint	B*15:01	0.109155	0.197851	0.581153	0.928357	-0.00075979	0.158745	0.996181	0.999461	0.661884	0.939653
AS	ESR	secondary_endpoint	B*18:01	0.0983245	0.196729	0.617218	0.933492	-0.172973	0.161725	0.284823	0.87233	0.459411	0.89973
AS	ESR	secondary_endpoint	B*27:02	-0.00298007	0.189108	0.987427	0.997497	0.0693417	0.147483	0.638236	0.937841	0.772158	0.955694
AS	ESR	secondary_endpoint	B*27:05	-0.150667	0.112335	0.179848	0.850493	0.0718908	0.0920856	0.434982	0.890513	0.35735	0.890379
AS	ESR	secondary_endpoint	B*35:01	0.461072	0.235306	0.0500592	0.757407	-0.254585	0.197216	0.19674	0.856356	0.122271	0.83381
AS	ESR	secondary_endpoint	B*35:02	-0.272109	0.518484	0.59971	0.92937	-0.119009	0.37119	0.748502	0.951103	0.540208	0.922122
AS	ESR	secondary_endpoint	B*35:03	0.593046	0.398911	0.137104	0.83381	-0.548878	0.318331	0.0846648	0.800983	0.223273	0.85712
AS	ESR	secondary_endpoint	B*37:01	0.145401	0.403056	0.718289	0.945467	0.399625	0.285711	0.161901	0.835632	0.0601038	0.793906
AS	ESR	secondary_endpoint	B*38:01	0.195962	0.317084	0.536567	0.921432	-0.335576	0.262606	0.201296	0.85712	0.326348	0.874871
AS	ESR	secondary_endpoint	B*39:01	0.294025	0.49209	0.550173	0.923859	-0.341833	0.451298	0.448784	0.895354	0.727236	0.946698
AS	ESR	secondary_endpoint	B*40:01	0.278277	0.232829	0.23201	0.85712	-0.197057	0.182591	0.280486	0.87233	0.476655	0.908934
AS	ESR	secondary_endpoint	B*40:02	-0.103623	0.306653	0.735427	0.948148	0.0971091	0.2307	0.673804	0.941597	0.914763	0.982669
AS	ESR	secondary_endpoint	B*44:02	0.110778	0.18604	0.55154	0.924207	-0.0039787	0.154316	0.979431	0.99424	0.585624	0.928357
AS	ESR	secondary_endpoint	B*44:03	-0.229447	0.247282	0.353471	0.888728	0.171923	0.205653	0.403163	0.890513	0.645568	0.937841
AS	ESR	secondary_endpoint	B*45:01	1.05276	0.709167	0.137676	0.83381	-0.662027	0.633244	0.295814	0.87233	0.27266	0.87233
AS	ESR	secondary_endpoint	B*49:01	-0.274825	0.387564	0.478257	0.908934	0.21014	0.286952	0.463976	0.900569	0.741789	0.949366
AS	ESR	secondary_endpoint	B*50:01	0.0183182	0.685316	0.978675	0.994135	0.420908	0.633186	0.506212	0.914775	0.194714	0.856356
AS	ESR	secondary_endpoint	B*51:01	0.293872	0.203155	0.148025	0.834558	-0.379784	0.165434	0.021694	0.686396	0.0563775	0.77603
AS	ESR	secondary_endpoint	B*52:01	-0.0170588	0.440876	0.969135	0.992305	0.014749	0.368576	0.96808	0.992305	0.999154	0.999461
AS	ESR	secondary_endpoint	B*55:01	-0.0149948	0.401489	0.970208	0.992305	0.142533	0.320947	0.656969	0.937841	0.787125	0.956043
AS	ESR	secondary_endpoint	B*56:01	0.415115	0.42045	0.323491	0.874871	-0.198546	0.36788	0.589401	0.928357	0.489491	0.911793
AS	ESR	secondary_endpoint	B*57:01	-0.132471	0.374737	0.723711	0.945467	0.188269	0.321822	0.558541	0.925995	0.808779	0.960837
AS	ESR	secondary_endpoint	C*01:02	-0.161825	0.1123	0.149582	0.834558	0.0668344	0.0946249	0.479996	0.908934	0.197696	0.85712
AS	ESR	secondary_endpoint	C*02:02	-0.022268	0.0940541	0.812845	0.960837	-0.000438895	0.07887	0.99556	0.999461	0.776056	0.956043
AS	ESR	secondary_endpoint	C*03:03	0.269476	0.181506	0.137632	0.83381	-0.0754362	0.142931	0.597652	0.928823	0.197244	0.856356
AS	ESR	secondary_endpoint	C*03:04	0.314695	0.178741	0.0783029	0.800983	-0.161511	0.143889	0.261662	0.869302	0.231941	0.85712
AS	ESR	secondary_endpoint	C*04:01	0.0262541	0.13894	0.850124	0.968172	-0.050878	0.107754	0.636806	0.937841	0.384017	0.890513
AS	ESR	secondary_endpoint	C*05:01	0.225298	0.177265	0.20374	0.85712	-0.0808561	0.141026	0.566413	0.927131	0.217291	0.85712
AS	ESR	secondary_endpoint	C*06:02	0.0637873	0.168376	0.704809	0.945467	0.0995105	0.140236	0.477957	0.908934	0.174425	0.84786
AS	ESR	secondary_endpoint	C*07:01	-0.139764	0.129595	0.280825	0.87233	0.0983679	0.105362	0.3505	0.887893	0.500587	0.914775
AS	ESR	secondary_endpoint	C*07:02	-0.0727114	0.132547	0.583299	0.928357	0.0905489	0.10686	0.396794	0.890513	0.63616	0.937841
AS	ESR	secondary_endpoint	C*07:04	-1.06645	0.47527	0.0248399	0.725371	0.993333	0.450068	0.027309	0.731943	0.0788523	0.800983
AS	ESR	secondary_endpoint	C*08:02	-0.480668	0.291593	0.0992668	0.815164	0.343349	0.249389	0.168585	0.844296	0.189799	0.852392
AS	ESR	secondary_endpoint	C*12:02	-0.019204	0.443635	0.965472	0.991093	0.344513	0.275982	0.211916	0.85712	0.500053	0.914775
AS	ESR	secondary_endpoint	C*12:03	0.10807	0.174442	0.535573	0.921432	-0.199693	0.139482	0.152238	0.834558	0.204864	0.85712
AS	ESR	secondary_endpoint	C*14:02	-0.00138492	0.346798	0.996814	0.999461	-0.274197	0.271863	0.313173	0.872449	0.233126	0.85712
AS	ESR	secondary_endpoint	C*15:02	0.41425	0.2973	0.163507	0.838391	-0.506851	0.244869	0.0384629	0.731943	0.136349	0.83381
AS	ESR	secondary_endpoint	C*16:01	0.0433378	0.304678	0.886889	0.976268	0.0828626	0.241345	0.731346	0.947625	0.724635	0.945467
AS	ESR	secondary_endpoint	C*16:02	-0.0152898	1.15438	0.989432	0.997716	0.656448	0.814298	0.420156	0.890513	0.528031	0.917384
AS	ESR	secondary_endpoint	C*17:01	-0.220072	0.409042	0.590564	0.928357	0.165405	0.315129	0.599666	0.92937	0.303776	0.87233
AS	ESR	secondary_endpoint	DPB1*01:01	-0.473674	0.260342	0.0688455	0.799613	0.436036	0.223462	0.0510248	0.759275	0.156789	0.834558
AS	ESR	secondary_endpoint	DPB1*02:01	-0.0134365	0.112474	0.904908	0.979258	-0.0643082	0.0964921	0.505117	0.914775	0.393996	0.890513
AS	ESR	secondary_endpoint	DPB1*03:01	-0.259384	0.13831	0.06074	0.794289	0.221974	0.118604	0.0612679	0.794289	0.181807	0.850493
AS	ESR	secondary_endpoint	DPB1*04:01	0.185523	0.0748327	0.0131687	0.684982	-0.114379	0.0608891	0.0603164	0.794289	0.0481291	0.757407
AS	ESR	secondary_endpoint	DPB1*04:02	0.0220409	0.105619	0.834696	0.96444	0.00392853	0.0847184	0.963014	0.991093	0.781796	0.956043
AS	ESR	secondary_endpoint	DPB1*05:01	-0.219146	0.325465	0.500737	0.914775	0.0847903	0.189552	0.654645	0.937841	0.788278	0.956368
AS	ESR	secondary_endpoint	DPB1*06:01	-0.0717816	0.26122	0.783475	0.956043	-0.0297591	0.19395	0.878054	0.975775	0.393632	0.890513
AS	ESR	secondary_endpoint	DPB1*09:01	-0.363469	0.530192	0.493001	0.911793	0.292126	0.298613	0.327938	0.874871	0.572976	0.927828
AS	ESR	secondary_endpoint	DPB1*10:01	-0.0302922	0.476615	0.949323	0.990069	0.0581086	0.455633	0.898518	0.977978	0.972347	0.992305
AS	ESR	secondary_endpoint	DPB1*11:01	-0.175931	0.438795	0.688464	0.943209	0.38223	0.300943	0.204047	0.85712	0.403454	0.890513
AS	ESR	secondary_endpoint	DPB1*13:01	-0.0468873	0.239774	0.844964	0.966001	0.157558	0.193547	0.415614	0.890513	0.131201	0.83381
AS	ESR	secondary_endpoint	DPB1*14:01	-0.408585	0.398085	0.304714	0.87233	0.155164	0.301406	0.606692	0.931346	0.550881	0.924096
AS	ESR	secondary_endpoint	DPB1*15:01	-0.0387371	0.456235	0.932336	0.987417	0.201391	0.372179	0.58843	0.928357	0.715947	0.945467
AS	ESR	secondary_endpoint	DPB1*17:01	-0.312953	0.246997	0.205143	0.85712	0.0324866	0.192918	0.866272	0.972782	0.174858	0.84786
AS	ESR	secondary_endpoint	DPB1*19:01	0.375437	0.705998	0.594877	0.928516	-0.530297	0.645464	0.411318	0.890513	0.620903	0.935395
AS	ESR	secondary_endpoint	DPB1HLA104_01HLA104_01	0.136325	0.307496	0.657521	0.937841	-0.105224	0.215702	0.625676	0.935844	0.816998	0.962286
AS	ESR	secondary_endpoint	DQA1*01:01	-0.0938312	0.0905566	0.300127	0.87233	0.176629	0.0757613	0.019733	0.684982	0.0310128	0.731943
AS	ESR	secondary_endpoint	DQA1*01:02	0.0636328	0.0937441	0.497269	0.91433	-0.0344023	0.0770808	0.65537	0.937841	0.491691	0.911793
AS	ESR	secondary_endpoint	DQA1*01:03	0.276831	0.157554	0.0789077	0.800983	-0.349407	0.127833	0.00627005	0.684982	0.0173213	0.684982
AS	ESR	secondary_endpoint	DQA1*01:04	0.360525	0.251606	0.151887	0.834558	-0.141333	0.187887	0.451916	0.896703	0.165572	0.843677
AS	ESR	secondary_endpoint	DQA1*01:05	-0.153749	0.586186	0.7931	0.95699	0.347685	0.452827	0.442601	0.892407	0.647983	0.937841
AS	ESR	secondary_endpoint	DQA1*02:01	0.0116611	0.125422	0.925924	0.985442	0.0379794	0.103056	0.712477	0.945467	0.62098	0.935395
AS	ESR	secondary_endpoint	DQA1*03:01	0.0354533	0.130351	0.785635	0.956043	-0.193188	0.112208	0.0851229	0.800983	0.00571085	0.684982
AS	ESR	secondary_endpoint	DQA1*03:02	0.35257	0.419929	0.401136	0.890513	-0.347349	0.336156	0.301465	0.87233	0.488135	0.911548
AS	ESR	secondary_endpoint	DQA1*03:03	0.12648	0.197457	0.52182	0.916265	-0.0279522	0.155096	0.856976	0.969706	0.530186	0.917384
AS	ESR	secondary_endpoint	DQA1*04:01	-0.00180988	0.179318	0.991947	0.998232	0.0322116	0.144598	0.823717	0.963865	0.696517	0.945132
AS	ESR	secondary_endpoint	DQA1*05:01	-0.156541	0.144541	0.278799	0.87233	0.126016	0.113334	0.266179	0.871073	0.411416	0.890513
AS	ESR	secondary_endpoint	DQA1*05:03	-1.21126	0.683636	0.0764295	0.800983	1.14687	0.551353	0.037516	0.731943	0.119019	0.83381
AS	ESR	secondary_endpoint	DQA1*05:05	-0.052643	0.0997771	0.597773	0.928823	-0.017607	0.0797264	0.825215	0.96402	0.232686	0.85712
AS	ESR	secondary_endpoint	DQB1*02:01	-0.177024	0.145813	0.22473	0.85712	0.14265	0.114122	0.211306	0.85712	0.403855	0.890513
AS	ESR	secondary_endpoint	DQB1*02:02	-0.0257962	0.142798	0.856644	0.969706	-0.00514732	0.114887	0.964264	0.991093	0.412374	0.890513
AS	ESR	secondary_endpoint	DQB1*03:01	-0.0859741	0.0928592	0.354522	0.888884	0.0366536	0.0744034	0.622272	0.935844	0.513119	0.915054
AS	ESR	secondary_endpoint	DQB1*03:02	0.072182	0.127674	0.571827	0.927828	-0.228767	0.109662	0.0369691	0.731943	0.00347577	0.665713
AS	ESR	secondary_endpoint	DQB1*03:03	0.101896	0.208439	0.624946	0.935844	-0.0139422	0.164461	0.93244	0.987417	0.615664	0.933475
AS	ESR	secondary_endpoint	DQB1*04:02	0.0232127	0.173184	0.893375	0.977214	0.0614449	0.139164	0.65883	0.937841	0.542411	0.922801
AS	ESR	secondary_endpoint	DQB1*05:01	-0.0830887	0.0896969	0.354275	0.888884	0.169854	0.0746641	0.0229112	0.707099	0.0286343	0.731943
AS	ESR	secondary_endpoint	DQB1*05:02	-0.129435	0.15599	0.406672	0.890513	0.0085108	0.12499	0.945712	0.988361	0.369571	0.890513
AS	ESR	secondary_endpoint	DQB1*05:03	0.402514	0.259019	0.120186	0.83381	-0.176324	0.196933	0.370599	0.890513	0.14596	0.834558
AS	ESR	secondary_endpoint	DQB1*06:01	-0.0697802	0.416874	0.867064	0.973168	0.233123	0.343591	0.497462	0.91433	0.600713	0.92959
AS	ESR	secondary_endpoint	DQB1*06:02	0.207746	0.125044	0.0966376	0.811281	-0.126649	0.10301	0.218891	0.85712	0.224919	0.85712
AS	ESR	secondary_endpoint	DQB1*06:03	0.297984	0.167616	0.0754411	0.800983	-0.420484	0.13544	0.00190554	0.590898	0.00092365	0.53848
AS	ESR	secondary_endpoint	DQB1*06:04	0.247478	0.308611	0.422606	0.890513	0.0383619	0.231402	0.86833	0.973414	0.336119	0.878311
AS	ESR	secondary_endpoint	DRB1*01:01	-0.0835096	0.102209	0.413904	0.890513	0.154709	0.0863662	0.0732425	0.800983	0.0950946	0.810895
AS	ESR	secondary_endpoint	DRB1*01:02	-0.411703	0.353756	0.244503	0.861505	0.230479	0.288829	0.424883	0.890513	0.491369	0.911793
AS	ESR	secondary_endpoint	DRB1*01:03	-0.28608	0.388549	0.461561	0.900569	0.409482	0.287979	0.15505	0.834558	0.326741	0.874871
AS	ESR	secondary_endpoint	DRB1*03:01	-0.188031	0.154215	0.22274	0.85712	0.160512	0.124459	0.197163	0.856356	0.416848	0.890513
AS	ESR	secondary_endpoint	DRB1*04:01	0.131031	0.188272	0.486449	0.911548	-0.196955	0.162378	0.225152	0.85712	0.388246	0.890513
AS	ESR	secondary_endpoint	DRB1*04:02	-0.361026	0.498389	0.468828	0.903792	0.139405	0.452231	0.757885	0.95277	0.558839	0.925995
AS	ESR	secondary_endpoint	DRB1*04:04	0.230377	0.231148	0.318928	0.874476	-0.288903	0.191257	0.130903	0.83381	0.288363	0.87233
AS	ESR	secondary_endpoint	DRB1*04:05	0.524677	0.781196	0.501817	0.914775	-0.388374	0.451511	0.389697	0.890513	0.675128	0.941597
AS	ESR	secondary_endpoint	DRB1*07:01	-0.0413105	0.138669	0.765774	0.953484	0.0365818	0.116919	0.754371	0.951723	0.950042	0.990502
AS	ESR	secondary_endpoint	DRB1*08:01	-0.143808	0.20938	0.492191	0.911793	0.116037	0.170991	0.497381	0.91433	0.774006	0.955694
AS	ESR	secondary_endpoint	DRB1*09:01	0.729857	0.490301	0.136596	0.83381	-0.810978	0.450888	0.0720782	0.799613	0.183184	0.850493
AS	ESR	secondary_endpoint	DRB1*10:01	-0.112207	0.58385	0.847597	0.966478	0.348731	0.450807	0.439185	0.890513	0.601773	0.930259
AS	ESR	secondary_endpoint	DRB1*11:01	-0.050272	0.151813	0.740535	0.949264	-0.00635497	0.122121	0.958498	0.990999	0.813846	0.960837
AS	ESR	secondary_endpoint	DRB1*11:04	0.293287	0.247704	0.236405	0.861484	-0.291667	0.191033	0.126813	0.83381	0.312391	0.872449
AS	ESR	secondary_endpoint	DRB1*12:01	-0.00106787	0.303765	0.997195	0.999461	-0.0514804	0.230672	0.823399	0.963865	0.940262	0.988143
AS	ESR	secondary_endpoint	DRB1*13:01	0.30805	0.172919	0.0748352	0.800983	-0.392791	0.140671	0.00523385	0.684982	0.0146608	0.684982
AS	ESR	secondary_endpoint	DRB1*13:02	0.18889	0.288217	0.512226	0.915054	0.0529625	0.244258	0.828341	0.96409	0.290639	0.87233
AS	ESR	secondary_endpoint	DRB1*13:03	-0.481517	0.535659	0.368693	0.890489	0.422337	0.289876	0.145127	0.834558	0.343828	0.883028
AS	ESR	secondary_endpoint	DRB1*14:01	0.335579	0.245608	0.171839	0.847539	-0.101944	0.191286	0.594074	0.928357	0.275453	0.87233
AS	ESR	secondary_endpoint	DRB1*15:01	0.208051	0.128789	0.106216	0.825911	-0.124896	0.106173	0.239457	0.861505	0.264936	0.871073
AS	ESR	secondary_endpoint	DRB1*15:02	-0.289165	0.490385	0.555413	0.925262	0.34212	0.372041	0.357795	0.890379	0.646485	0.937841
AS	ESR	secondary_endpoint	DRB1*16:01	-0.0927512	0.162922	0.569153	0.927828	0.0283099	0.134762	0.833611	0.96444	0.772568	0.955694
PsA	DAS28-CRP	primary_endpoint	A*01:01	0.0553585	0.105289	0.599044	0.970804	-0.0793209	0.0911058	0.383948	0.947029	0.642317	0.837175
PsA	DAS28-CRP	primary_endpoint	A*02:01	-0.0442367	0.0815897	0.587691	0.96881	0.0214911	0.069846	0.758316	0.973243	0.803304	0.88593
PsA	DAS28-CRP	primary_endpoint	A*02:05	0.591062	0.542506	0.275932	0.96881	-0.878938	0.478845	0.0664259	0.795766	0.112026	0.627976
PsA	DAS28-CRP	primary_endpoint	A*02:06	-1.20355	1.48476	0.417595	0.96881	1.32792	1.21184	0.273169	0.920061	0.544754	0.816609
PsA	DAS28-CRP	primary_endpoint	A*03:01	0.101689	0.125825	0.418989	0.96881	-0.0759548	0.109623	0.488389	0.961712	0.69143	0.850455
PsA	DAS28-CRP	primary_endpoint	A*11:01	0.173046	0.184544	0.348403	0.96881	-0.015707	0.165634	0.92445	0.973243	0.0822091	0.627592
PsA	DAS28-CRP	primary_endpoint	A*23:01	-0.0980884	0.292142	0.737055	0.974095	0.297792	0.25195	0.237226	0.918769	0.12384	0.653733
PsA	DAS28-CRP	primary_endpoint	A*24:02	-0.0827204	0.143417	0.564086	0.96881	0.14289	0.122026	0.241608	0.918769	0.381258	0.755635
PsA	DAS28-CRP	primary_endpoint	A*24:03	0.341197	1.02873	0.740141	0.974095	0.164683	0.849985	0.846374	0.973243	0.698334	0.850455
PsA	DAS28-CRP	primary_endpoint	A*25:01	-0.287976	0.261499	0.270786	0.96881	0.218155	0.211585	0.302517	0.946281	0.53015	0.808478
PsA	DAS28-CRP	primary_endpoint	A*26:01	-0.215271	0.217009	0.321202	0.96881	-0.0324756	0.189579	0.863985	0.973243	0.0949537	0.627592
PsA	DAS28-CRP	primary_endpoint	A*29:02	0.213191	0.257532	0.40777	0.96881	-0.236569	0.186389	0.204363	0.918769	0.254153	0.730186
PsA	DAS28-CRP	primary_endpoint	A*30:01	0.155213	0.298444	0.603013	0.970804	-0.208418	0.241498	0.388127	0.947029	0.693454	0.850455
PsA	DAS28-CRP	primary_endpoint	A*30:02	-0.303164	0.475209	0.5235	0.96881	0.229779	0.356416	0.519126	0.963801	0.787565	0.878807
PsA	DAS28-CRP	primary_endpoint	A*31:01	0.172235	0.317492	0.587483	0.96881	-0.415159	0.270339	0.124613	0.876514	0.0198728	0.606119
PsA	DAS28-CRP	primary_endpoint	A*32:01	0.14549	0.242584	0.548674	0.96881	-0.129233	0.188339	0.492606	0.962423	0.707873	0.85174
PsA	DAS28-CRP	primary_endpoint	A*33:01	0.159089	0.43788	0.716369	0.974095	0.107224	0.327216	0.74315	0.973243	0.616233	0.837175
PsA	DAS28-CRP	primary_endpoint	A*68:01	-0.198245	0.241748	0.412189	0.96881	0.199663	0.200245	0.318719	0.946281	0.669901	0.840226
PsA	DAS28-CRP	primary_endpoint	B*07:02	0.172555	0.142564	0.226136	0.96881	-0.0510828	0.123007	0.677933	0.973243	0.184416	0.72603
PsA	DAS28-CRP	primary_endpoint	B*08:01	0.0155205	0.134095	0.907857	0.996801	-0.0706912	0.114504	0.536991	0.966583	0.544419	0.816609
PsA	DAS28-CRP	primary_endpoint	B*13:02	-0.142077	0.153382	0.354294	0.96881	0.117772	0.129205	0.362026	0.946315	0.654402	0.837528
PsA	DAS28-CRP	primary_endpoint	B*14:01	0.662528	0.580457	0.253707	0.96881	-1.3151	0.465927	0.00476452	0.494319	0.0032804	0.360188
PsA	DAS28-CRP	primary_endpoint	B*14:02	0.16537	0.291323	0.570272	0.96881	-0.141941	0.260599	0.585979	0.973243	0.500908	0.799192
PsA	DAS28-CRP	primary_endpoint	B*15:01	0.0214471	0.182773	0.906588	0.996801	-0.0120385	0.156931	0.938852	0.975843	0.988358	0.990161
PsA	DAS28-CRP	primary_endpoint	B*15:17	-1.6566	1.96122	0.398289	0.96881	1.30888	1.41727	0.355736	0.946315	0.631927	0.837175
PsA	DAS28-CRP	primary_endpoint	B*18:01	-0.182067	0.183765	0.321804	0.96881	0.0512553	0.154164	0.739533	0.973243	0.335115	0.730186
PsA	DAS28-CRP	primary_endpoint	B*27:02	-0.209888	0.359926	0.559798	0.96881	0.0857325	0.316898	0.786748	0.973243	0.744324	0.867588
PsA	DAS28-CRP	primary_endpoint	B*27:05	-0.250098	0.156759	0.110617	0.96881	0.0198158	0.13599	0.884146	0.973243	0.0153904	0.551386
PsA	DAS28-CRP	primary_endpoint	B*35:01	-0.141995	0.205328	0.489218	0.96881	0.168438	0.184039	0.360071	0.946315	0.519943	0.803102
PsA	DAS28-CRP	primary_endpoint	B*35:02	-0.0753647	0.552789	0.891556	0.996801	0.074411	0.460861	0.871731	0.973243	0.671875	0.840226
PsA	DAS28-CRP	primary_endpoint	B*35:03	-0.0607627	0.344607	0.860039	0.996801	0.112679	0.297043	0.704439	0.973243	0.345079	0.730186
PsA	DAS28-CRP	primary_endpoint	B*37:01	0.137389	0.299763	0.646719	0.974095	-0.135001	0.245569	0.582493	0.973243	0.779147	0.878716
PsA	DAS28-CRP	primary_endpoint	B*38:01	-0.328543	0.200614	0.101487	0.96881	0.145639	0.175599	0.406886	0.947775	0.106478	0.627976
PsA	DAS28-CRP	primary_endpoint	B*39:01	-0.40025	0.238799	0.0937189	0.96881	0.106698	0.199323	0.592442	0.973243	0.0736348	0.627592
PsA	DAS28-CRP	primary_endpoint	B*39:05	-0.683091	1.66089	0.680867	0.974095	0.157987	1.38735	0.909336	0.973243	0.855137	0.904567
PsA	DAS28-CRP	primary_endpoint	B*39:09	-0.0128308	1.80542	0.99433	0.998829	2.76101	1.29016	0.0323512	0.795766	0.0128232	0.551386
PsA	DAS28-CRP	primary_endpoint	B*40:01	0.272021	0.235949	0.248959	0.96881	-0.147486	0.194404	0.448058	0.947775	0.480867	0.799192
PsA	DAS28-CRP	primary_endpoint	B*40:02	0.341875	0.394594	0.386272	0.96881	-0.443431	0.312333	0.155684	0.890316	0.397277	0.770183
PsA	DAS28-CRP	primary_endpoint	B*41:01	-0.861511	1.42121	0.544394	0.96881	0.0261515	0.975365	0.97861	0.991249	0.700193	0.850455
PsA	DAS28-CRP	primary_endpoint	B*44:02	0.197977	0.170134	0.244565	0.96881	-0.00471295	0.144022	0.973895	0.988296	0.115885	0.629908
PsA	DAS28-CRP	primary_endpoint	B*44:03	0.272049	0.214058	0.20376	0.96881	-0.11527	0.161446	0.475236	0.957947	0.314737	0.730186
PsA	DAS28-CRP	primary_endpoint	B*45:01	0.0366694	0.679454	0.95696	0.996801	0.142382	0.601348	0.812834	0.973243	0.827136	0.893277
PsA	DAS28-CRP	primary_endpoint	B*48:01	1.33297	1.62196	0.411177	0.96881	-1.03125	1.37089	0.451902	0.950553	0.71123	0.85174
PsA	DAS28-CRP	primary_endpoint	B*49:01	0.0155089	0.354499	0.965105	0.996801	0.234786	0.288957	0.416489	0.947775	0.456857	0.79136
PsA	DAS28-CRP	primary_endpoint	B*50:01	-0.151057	0.429782	0.725234	0.974095	0.0764987	0.336448	0.820135	0.973243	0.53558	0.814497
PsA	DAS28-CRP	primary_endpoint	B*51:01	0.182729	0.209981	0.384183	0.96881	0.0962503	0.176849	0.586268	0.973243	0.0154716	0.551386
PsA	DAS28-CRP	primary_endpoint	B*52:01	-0.172148	0.438154	0.694399	0.974095	0.289412	0.389759	0.45776	0.951805	0.372371	0.748835
PsA	DAS28-CRP	primary_endpoint	B*55:01	-0.10515	0.376752	0.780171	0.979422	0.180912	0.315092	0.565862	0.973243	0.785883	0.878716
PsA	DAS28-CRP	primary_endpoint	B*56:01	0.953299	0.473646	0.0441479	0.96881	-0.795826	0.395084	0.043976	0.795766	0.110104	0.627976
PsA	DAS28-CRP	primary_endpoint	B*57:01	0.109475	0.146668	0.455417	0.96881	-0.0693248	0.12468	0.578195	0.973243	0.501616	0.799192
PsA	DAS28-CRP	primary_endpoint	B*58:01	-0.106339	0.515	0.836414	0.990556	0.0865229	0.380273	0.820013	0.973243	0.828193	0.893277
PsA	DAS28-CRP	primary_endpoint	C*01:02	-0.0651809	0.181841	0.720006	0.974095	-0.104787	0.155647	0.500798	0.963801	0.174212	0.72603
PsA	DAS28-CRP	primary_endpoint	C*02:02	-0.0916938	0.15104	0.543796	0.96881	0.0364028	0.129713	0.778986	0.973243	0.560852	0.823283
PsA	DAS28-CRP	primary_endpoint	C*03:03	0.0154536	0.1953	0.936931	0.996801	-0.0492754	0.166235	0.766909	0.973243	0.853555	0.904567
PsA	DAS28-CRP	primary_endpoint	C*03:04	0.131186	0.187461	0.484048	0.96881	-0.0702875	0.164482	0.669142	0.973243	0.303202	0.730186
PsA	DAS28-CRP	primary_endpoint	C*04:01	0.0473875	0.137162	0.72973	0.974095	0.0120907	0.12127	0.920582	0.973243	0.699106	0.850455
PsA	DAS28-CRP	primary_endpoint	C*05:01	0.124911	0.172361	0.468634	0.96881	0.0134169	0.145797	0.926678	0.973243	0.216559	0.730186
PsA	DAS28-CRP	primary_endpoint	C*06:02	0.0289848	0.102198	0.776707	0.979422	-0.0162435	0.0872741	0.85235	0.973243	0.437514	0.784951
PsA	DAS28-CRP	primary_endpoint	C*07:01	-0.0155539	0.111941	0.889491	0.996801	-0.0334655	0.0959753	0.727323	0.973243	0.523699	0.803102
PsA	DAS28-CRP	primary_endpoint	C*07:02	0.0689025	0.126721	0.586625	0.96881	0.0277573	0.110147	0.801039	0.973243	0.23371	0.730186
PsA	DAS28-CRP	primary_endpoint	C*07:04	-0.310225	0.323154	0.337059	0.96881	0.354554	0.285194	0.213793	0.918769	0.0719055	0.627592
PsA	DAS28-CRP	primary_endpoint	C*08:01	-2.61774	1.65655	0.114052	0.96881	1.7925	1.18629	0.130783	0.876514	0.247169	0.730186
PsA	DAS28-CRP	primary_endpoint	C*08:02	0.257989	0.270512	0.340233	0.96881	-0.375195	0.240392	0.11858	0.876514	0.044102	0.627592
PsA	DAS28-CRP	primary_endpoint	C*12:02	-0.136248	0.385617	0.723845	0.974095	0.294682	0.340736	0.387127	0.947029	0.292874	0.730186
PsA	DAS28-CRP	primary_endpoint	C*12:03	-0.425613	0.132229	0.00128744	0.629558	0.153322	0.111636	0.169624	0.909935	0.000275752	0.151388
PsA	DAS28-CRP	primary_endpoint	C*14:02	0.327731	0.465904	0.481788	0.96881	-0.172617	0.405181	0.670089	0.973243	0.717212	0.851839
PsA	DAS28-CRP	primary_endpoint	C*15:02	0.415309	0.29639	0.161147	0.96881	-0.039204	0.246441	0.873605	0.973243	0.0515573	0.627592
PsA	DAS28-CRP	primary_endpoint	C*16:01	0.26136	0.266725	0.327142	0.96881	-0.168452	0.229789	0.463514	0.951805	0.207343	0.730186
PsA	DAS28-CRP	primary_endpoint	C*16:02	0.960713	1.43567	0.503384	0.96881	-1.087	1.19734	0.363961	0.946315	0.658364	0.838612
PsA	DAS28-CRP	primary_endpoint	C*17:01	0.654392	0.527322	0.214615	0.96881	-0.376494	0.448961	0.4017	0.947775	0.213011	0.730186
PsA	DAS28-CRP	primary_endpoint	DPB1*01:01	0.320918	0.193835	0.0977981	0.96881	-0.334122	0.169185	0.0482808	0.795766	0.106004	0.627976
PsA	DAS28-CRP	primary_endpoint	DPB1*02:01	-0.0503557	0.113736	0.657952	0.974095	0.0267728	0.0979705	0.784643	0.973243	0.785589	0.878716
PsA	DAS28-CRP	primary_endpoint	DPB1*03:01	0.170506	0.154148	0.268677	0.96881	-0.0122513	0.134875	0.927624	0.973243	0.072603	0.627592
PsA	DAS28-CRP	primary_endpoint	DPB1*04:01	-0.196659	0.0781588	0.0118646	0.966964	0.121886	0.0666046	0.0672504	0.795766	0.0274081	0.627592
PsA	DAS28-CRP	primary_endpoint	DPB1*04:02	0.0618034	0.115539	0.592711	0.96881	-0.0362759	0.0999142	0.716552	0.973243	0.776737	0.878716
PsA	DAS28-CRP	primary_endpoint	DPB1*05:01	0.423979	0.31144	0.173403	0.96881	-0.168315	0.278118	0.54505	0.971534	0.209691	0.730186
PsA	DAS28-CRP	primary_endpoint	DPB1*06:01	0.277013	0.353219	0.432891	0.96881	-0.293161	0.29727	0.324045	0.946281	0.549182	0.816609
PsA	DAS28-CRP	primary_endpoint	DPB1*09:01	0.235401	0.437491	0.590529	0.96881	-0.288516	0.336986	0.391907	0.947775	0.642755	0.837175
PsA	DAS28-CRP	primary_endpoint	DPB1*10:01	0.584572	0.349208	0.0941323	0.96881	-0.597532	0.282188	0.0342178	0.795766	0.106415	0.627976
PsA	DAS28-CRP	primary_endpoint	DPB1*11:01	0.239445	0.317893	0.451315	0.96881	-0.149947	0.266851	0.574176	0.973243	0.77562	0.878716
PsA	DAS28-CRP	primary_endpoint	DPB1*13:01	-0.378716	0.300302	0.207266	0.96881	0.435881	0.261111	0.095052	0.795766	0.24353	0.730186
PsA	DAS28-CRP	primary_endpoint	DPB1*14:01	0.292028	0.390731	0.454828	0.96881	-0.432103	0.342772	0.207447	0.918769	0.299963	0.730186
PsA	DAS28-CRP	primary_endpoint	DPB1*15:01	-0.383375	0.425669	0.367779	0.96881	0.352612	0.351333	0.315552	0.946281	0.599181	0.837175
PsA	DAS28-CRP	primary_endpoint	DPB1*17:01	0.230086	0.274633	0.402146	0.96881	-0.203739	0.227271	0.370007	0.947029	0.705453	0.85174
PsA	DAS28-CRP	primary_endpoint	DPB1*19:01	0.538265	0.478407	0.260539	0.96881	-0.634534	0.372073	0.088119	0.795766	0.222643	0.730186
PsA	DAS28-CRP	primary_endpoint	DPB1HLA104_01HLA104_01	-0.155087	0.302353	0.607999	0.970804	0.0532143	0.262032	0.83907	0.973243	0.814606	0.889103
PsA	DAS28-CRP	primary_endpoint	DQA1*01:01	-0.0495434	0.115288	0.667386	0.974095	0.0748385	0.0982106	0.446047	0.947775	0.63052	0.837175
PsA	DAS28-CRP	primary_endpoint	DQA1*01:02	0.111859	0.0999071	0.262872	0.96881	-0.041809	0.0861113	0.627305	0.973243	0.312661	0.730186
PsA	DAS28-CRP	primary_endpoint	DQA1*01:03	-0.177021	0.15061	0.239851	0.96881	0.0442663	0.128751	0.730987	0.973243	0.305752	0.730186
PsA	DAS28-CRP	primary_endpoint	DQA1*01:04	0.102994	0.230941	0.655614	0.974095	0.0652768	0.199579	0.743613	0.973243	0.435189	0.783554
PsA	DAS28-CRP	primary_endpoint	DQA1*01:05	0.2651	0.532814	0.618804	0.970804	-0.551982	0.369122	0.134812	0.876514	0.325375	0.730186
PsA	DAS28-CRP	primary_endpoint	DQA1*02:01	-0.00793161	0.0969078	0.934768	0.996801	-0.00408719	0.082339	0.96041	0.982865	0.649476	0.837528
PsA	DAS28-CRP	primary_endpoint	DQA1*03:01	-0.214345	0.146583	0.143666	0.96881	0.187853	0.125707	0.13508	0.876514	0.285482	0.730186
PsA	DAS28-CRP	primary_endpoint	DQA1*03:02	0.506938	0.376237	0.177855	0.96881	-0.587103	0.329934	0.0751649	0.795766	0.0633436	0.627592
PsA	DAS28-CRP	primary_endpoint	DQA1*03:03	0.0527197	0.204355	0.796421	0.979422	-0.0570746	0.177474	0.74776	0.973243	0.734718	0.860044
PsA	DAS28-CRP	primary_endpoint	DQA1*04:01	0.437029	0.290299	0.132209	0.96881	-0.237321	0.26858	0.376904	0.947029	0.0752314	0.627592
PsA	DAS28-CRP	primary_endpoint	DQA1*05:01	-0.0659406	0.121052	0.58594	0.96881	-0.0249005	0.103722	0.810276	0.973243	0.384495	0.757247
PsA	DAS28-CRP	primary_endpoint	DQA1*05:03	0.0881508	1.33031	0.947168	0.996801	0.107359	1.20359	0.928924	0.973243	0.935289	0.949119
PsA	DAS28-CRP	primary_endpoint	DQA1*05:05	-0.00650487	0.119465	0.956577	0.996801	-0.0214056	0.102784	0.835027	0.973243	0.583656	0.829297
PsA	DAS28-CRP	primary_endpoint	DQB1*02:01	-0.0544546	0.121085	0.65291	0.974095	-0.0322107	0.103709	0.756114	0.973243	0.418487	0.772008
PsA	DAS28-CRP	primary_endpoint	DQB1*02:02	-0.0197733	0.115767	0.86438	0.996801	-0.0181049	0.0994596	0.855557	0.973243	0.631079	0.837175
PsA	DAS28-CRP	primary_endpoint	DQB1*03:01	0.0476023	0.105048	0.650443	0.974095	-0.0639144	0.0900412	0.477807	0.957947	0.611154	0.837175
PsA	DAS28-CRP	primary_endpoint	DQB1*03:02	-0.244485	0.143586	0.0886235	0.96881	0.205002	0.122796	0.0950279	0.795766	0.232807	0.730186
PsA	DAS28-CRP	primary_endpoint	DQB1*03:03	0.149544	0.144216	0.299764	0.96881	-0.108212	0.123826	0.38217	0.947029	0.564625	0.824958
PsA	DAS28-CRP	primary_endpoint	DQB1*04:02	0.154069	0.282316	0.585251	0.96881	-0.0148356	0.260829	0.954642	0.980803	0.0614565	0.627592
PsA	DAS28-CRP	primary_endpoint	DQB1*05:01	-0.0301579	0.112611	0.788848	0.979422	0.0465722	0.0959901	0.627551	0.973243	0.838375	0.895464
PsA	DAS28-CRP	primary_endpoint	DQB1*05:02	0.072696	0.178226	0.683356	0.974095	-0.0642645	0.153843	0.676146	0.973243	0.895019	0.925729
PsA	DAS28-CRP	primary_endpoint	DQB1*05:03	0.132395	0.233572	0.570831	0.96881	0.0732876	0.202768	0.717773	0.973243	0.340447	0.730186
PsA	DAS28-CRP	primary_endpoint	DQB1*06:01	-0.314708	0.40467	0.436753	0.96881	0.135373	0.347386	0.696766	0.973243	0.72723	0.856175
PsA	DAS28-CRP	primary_endpoint	DQB1*06:02	0.103966	0.131224	0.428195	0.96881	-0.0291963	0.113374	0.796776	0.973243	0.351519	0.730186
PsA	DAS28-CRP	primary_endpoint	DQB1*06:03	-0.204009	0.161143	0.205511	0.96881	0.0522434	0.137619	0.704225	0.973243	0.256588	0.730186
PsA	DAS28-CRP	primary_endpoint	DQB1*06:04	0.0826657	0.21828	0.7049	0.974095	0.0393829	0.187316	0.833474	0.973243	0.566501	0.824958
PsA	DAS28-CRP	primary_endpoint	DRB1*01:01	0.0484025	0.131179	0.712141	0.974095	2.89515e-05	0.111081	0.999792	0.999792	0.711221	0.85174
PsA	DAS28-CRP	primary_endpoint	DRB1*01:02	-0.481065	0.310781	0.121641	0.96881	0.554164	0.219827	0.0117052	0.494319	0.092183	0.627592
PsA	DAS28-CRP	primary_endpoint	DRB1*01:03	-1.31381	0.493414	0.00775165	0.966964	0.668224	0.390245	0.086838	0.795766	0.0377534	0.627592
PsA	DAS28-CRP	primary_endpoint	DRB1*03:01	-0.0499223	0.12346	0.685948	0.974095	-0.0380823	0.105455	0.718006	0.973243	0.409274	0.771648
PsA	DAS28-CRP	primary_endpoint	DRB1*04:01	-0.0725382	0.174344	0.677363	0.974095	0.072521	0.14482	0.616535	0.973243	0.803631	0.88593
PsA	DAS28-CRP	primary_endpoint	DRB1*04:02	-0.668699	0.517126	0.195974	0.96881	0.155999	0.392534	0.691061	0.973243	0.290873	0.730186
PsA	DAS28-CRP	primary_endpoint	DRB1*04:04	0.141694	0.316346	0.654219	0.974095	-0.0669089	0.285356	0.814616	0.973243	0.838488	0.895464
PsA	DAS28-CRP	primary_endpoint	DRB1*04:05	0.807517	0.725399	0.265621	0.96881	-0.609204	0.544465	0.263182	0.918769	0.442142	0.787739
PsA	DAS28-CRP	primary_endpoint	DRB1*04:07	-1.24733	1.06182	0.240111	0.96881	1.03444	0.860152	0.229122	0.918769	0.459825	0.79136
PsA	DAS28-CRP	primary_endpoint	DRB1*07:01	0.0251114	0.0992899	0.800338	0.979422	-0.0261211	0.0840733	0.756033	0.973243	0.811539	0.889103
PsA	DAS28-CRP	primary_endpoint	DRB1*08:01	0.446329	0.319201	0.162032	0.96881	-0.272846	0.286512	0.340945	0.946315	0.112098	0.627976
PsA	DAS28-CRP	primary_endpoint	DRB1*08:02	-1.50972	0.960301	0.115921	0.96881	1.27953	0.85769	0.135743	0.876514	0.283861	0.730186
PsA	DAS28-CRP	primary_endpoint	DRB1*09:01	0.39057	0.399729	0.328526	0.96881	-0.490694	0.348775	0.159455	0.893272	0.189528	0.730186
PsA	DAS28-CRP	primary_endpoint	DRB1*10:01	0.153585	0.541368	0.776642	0.979422	-0.517312	0.392226	0.187198	0.909935	0.281014	0.730186
PsA	DAS28-CRP	primary_endpoint	DRB1*11:01	0.000251262	0.171237	0.998829	0.998829	0.114111	0.145144	0.431756	0.947775	0.343833	0.730186
PsA	DAS28-CRP	primary_endpoint	DRB1*11:04	-0.182636	0.285301	0.522075	0.96881	0.0249572	0.236626	0.916002	0.973243	0.281625	0.730186
PsA	DAS28-CRP	primary_endpoint	DRB1*12:01	0.265917	0.294847	0.367118	0.96881	-0.214632	0.221581	0.332725	0.946315	0.575048	0.826888
PsA	DAS28-CRP	primary_endpoint	DRB1*13:01	-0.200476	0.165179	0.224866	0.96881	0.0624935	0.140986	0.657578	0.973243	0.354909	0.732501
PsA	DAS28-CRP	primary_endpoint	DRB1*13:02	0.103043	0.211302	0.625793	0.974095	-0.00197542	0.181576	0.99132	0.994944	0.649451	0.837528
PsA	DAS28-CRP	primary_endpoint	DRB1*13:03	0.156434	0.395217	0.692239	0.974095	-0.255691	0.336409	0.447219	0.947775	0.67035	0.840226
PsA	DAS28-CRP	primary_endpoint	DRB1*14:01	-0.0371093	0.236299	0.87521	0.996801	0.195251	0.204619	0.339972	0.946315	0.337108	0.730186
PsA	DAS28-CRP	primary_endpoint	DRB1*14:02	0.119483	1.33463	0.928665	0.996801	0.223524	1.19083	0.851108	0.973243	0.840008	0.895464
PsA	DAS28-CRP	primary_endpoint	DRB1*15:01	0.132471	0.13367	0.321673	0.96881	-0.0664447	0.115678	0.565702	0.973243	0.375055	0.751478
PsA	DAS28-CRP	primary_endpoint	DRB1*15:02	-0.0977472	0.454855	0.829847	0.990556	0.0696919	0.389556	0.858016	0.973243	0.900436	0.925729
PsA	DAS28-CRP	primary_endpoint	DRB1*16:01	-0.0229576	0.186978	0.902279	0.996801	0.0216241	0.163364	0.894694	0.973243	0.870689	0.91223
PsA	DAS28-CRP	primary_endpoint	DRB1*16:02	0.548404	1.11041	0.621394	0.970804	-0.186134	0.744465	0.802569	0.973243	0.882222	0.92017
PsA	ACRn	secondary_endpoint	A*01:01	0.0102462	0.0668907	0.878258	0.975775	-0.0588403	0.065364	0.368017	0.890489	0.3294	0.874871
PsA	ACRn	secondary_endpoint	A*02:01	-0.0455285	0.0498964	0.361526	0.890489	0.0101638	0.0501092	0.839266	0.964666	0.536131	0.921432
PsA	ACRn	secondary_endpoint	A*02:05	0.322437	0.287855	0.262656	0.869386	-0.382541	0.34666	0.269809	0.871858	0.585548	0.928357
PsA	ACRn	secondary_endpoint	A*03:01	0.0803991	0.0787599	0.307343	0.87233	0.0117225	0.0786594	0.881531	0.976228	0.115279	0.83381
PsA	ACRn	secondary_endpoint	A*11:01	0.0670701	0.115044	0.559895	0.926267	0.0891365	0.119087	0.454159	0.898112	0.02982	0.731943
PsA	ACRn	secondary_endpoint	A*23:01	-0.133855	0.18706	0.474254	0.908815	0.173312	0.180665	0.337407	0.878311	0.358811	0.890489
PsA	ACRn	secondary_endpoint	A*24:02	-0.0479951	0.0900558	0.594069	0.928357	0.0149915	0.0877194	0.8643	0.97211	0.42654	0.890513
PsA	ACRn	secondary_endpoint	A*24:03	0.74526	0.773124	0.335066	0.878311	-0.0934793	0.653694	0.886289	0.976268	0.373568	0.890513
PsA	ACRn	secondary_endpoint	A*25:01	0.0458184	0.14851	0.757686	0.95277	-0.0105119	0.151083	0.944531	0.988361	0.947282	0.988816
PsA	ACRn	secondary_endpoint	A*26:01	-0.107864	0.136321	0.4288	0.890513	-0.0579027	0.136485	0.671388	0.941389	0.201516	0.85712
PsA	ACRn	secondary_endpoint	A*29:02	0.170472	0.143844	0.235972	0.861089	-0.328851	0.135322	0.0150927	0.684982	0.123028	0.83381
PsA	ACRn	secondary_endpoint	A*30:01	0.226034	0.140226	0.106978	0.825911	-0.00339416	0.176201	0.984631	0.996505	0.344038	0.883059
PsA	ACRn	secondary_endpoint	A*30:02	-0.0181046	0.234256	0.938396	0.987987	-0.00671555	0.256	0.979072	0.994135	0.973105	0.992305
PsA	ACRn	secondary_endpoint	A*31:01	0.0795763	0.231636	0.731192	0.947625	-0.114345	0.195389	0.558402	0.925995	0.241649	0.861505
PsA	ACRn	secondary_endpoint	A*32:01	-0.0962291	0.214814	0.654179	0.937841	0.0679623	0.135662	0.616395	0.933475	0.59324	0.928357
PsA	ACRn	secondary_endpoint	A*33:01	-0.271529	0.216704	0.210207	0.85712	0.231897	0.237896	0.329668	0.874871	0.587286	0.928357
PsA	ACRn	secondary_endpoint	A*68:01	-0.0331757	0.157463	0.833131	0.96444	-0.000528192	0.144366	0.997081	0.999461	0.906021	0.979438
PsA	ACRn	secondary_endpoint	B*07:02	0.0614406	0.0911901	0.500461	0.914775	-0.0277684	0.0885205	0.753753	0.951723	0.685749	0.941914
PsA	ACRn	secondary_endpoint	B*08:01	0.0335338	0.0876837	0.702135	0.94537	-0.0588911	0.0823795	0.474686	0.908815	0.600663	0.92959
PsA	ACRn	secondary_endpoint	B*13:02	-0.0769842	0.0992558	0.437977	0.890513	0.0482972	0.0933422	0.604862	0.930953	0.732217	0.947845
PsA	ACRn	secondary_endpoint	B*14:01	0.26454	0.677578	0.696226	0.945132	-0.708046	0.334298	0.0341746	0.731943	0.0220572	0.69056
PsA	ACRn	secondary_endpoint	B*14:02	-0.149507	0.153092	0.328778	0.874871	0.0797242	0.187491	0.67068	0.941346	0.601118	0.92959
PsA	ACRn	secondary_endpoint	B*15:01	0.103972	0.0998462	0.297726	0.87233	-0.0149923	0.1126	0.894078	0.977214	0.324395	0.874871
PsA	ACRn	secondary_endpoint	B*18:01	-0.0251868	0.115917	0.827987	0.96409	-0.0527998	0.110656	0.633254	0.937841	0.320639	0.874871
PsA	ACRn	secondary_endpoint	B*27:02	-0.193394	0.155221	0.212791	0.85712	0.085508	0.227177	0.706624	0.945467	0.636475	0.937841
PsA	ACRn	secondary_endpoint	B*27:05	-0.0908681	0.0901096	0.313254	0.872449	-0.00332896	0.0978842	0.97287	0.992305	0.251634	0.864289
PsA	ACRn	secondary_endpoint	B*35:01	0.130868	0.122162	0.284049	0.87233	0.0219681	0.132359	0.868178	0.973412	0.0734936	0.800983
PsA	ACRn	secondary_endpoint	B*35:02	0.0940163	0.423082	0.824144	0.963865	0.157362	0.33544	0.638984	0.937841	0.640001	0.937841
PsA	ACRn	secondary_endpoint	B*35:03	-0.0541851	0.231519	0.814953	0.96106	0.230244	0.222042	0.299763	0.87233	0.136386	0.83381
PsA	ACRn	secondary_endpoint	B*37:01	0.0593109	0.195479	0.761575	0.953256	-0.0137799	0.177507	0.938122	0.987987	0.908697	0.980884
PsA	ACRn	secondary_endpoint	B*38:01	-0.188502	0.117234	0.107856	0.826303	-0.0086273	0.126377	0.945573	0.988361	0.0214279	0.686396
PsA	ACRn	secondary_endpoint	B*39:01	-0.156883	0.125921	0.212807	0.85712	0.137203	0.143078	0.337593	0.878311	0.617683	0.933509
PsA	ACRn	secondary_endpoint	B*40:01	0.225342	0.162047	0.164347	0.840053	-0.24894	0.140539	0.0765079	0.800983	0.221094	0.85712
PsA	ACRn	secondary_endpoint	B*40:02	-0.0685935	0.396157	0.862536	0.97211	-0.152894	0.22634	0.499355	0.914775	0.254482	0.864289
PsA	ACRn	secondary_endpoint	B*41:01	0.181393	6.94888	0.979174	0.994135	-0.203271	0.773049	0.792592	0.95699	0.965218	0.991093
PsA	ACRn	secondary_endpoint	B*44:02	-0.0946875	0.12244	0.439322	0.890513	0.0965395	0.103655	0.351669	0.887893	0.648109	0.937841
PsA	ACRn	secondary_endpoint	B*44:03	0.208974	0.126033	0.0972989	0.811281	-0.108077	0.11805	0.359919	0.890489	0.32486	0.874871
PsA	ACRn	secondary_endpoint	B*45:01	0.228826	0.454669	0.614767	0.933043	-0.12016	0.430884	0.780345	0.956043	0.857011	0.969706
PsA	ACRn	secondary_endpoint	B*49:01	0.0215934	0.360818	0.952279	0.990697	0.010474	0.209153	0.96006	0.991093	0.953204	0.990697
PsA	ACRn	secondary_endpoint	B*50:01	0.0385537	0.28637	0.892905	0.977214	-0.0187264	0.2447	0.938999	0.987987	0.655417	0.937841
PsA	ACRn	secondary_endpoint	B*51:01	0.0687466	0.155727	0.658882	0.937841	0.0515752	0.127494	0.685824	0.941914	0.15394	0.834558
PsA	ACRn	secondary_endpoint	B*52:01	-0.138353	0.333596	0.678338	0.941914	0.18026	0.28424	0.525963	0.91702	0.785451	0.956043
PsA	ACRn	secondary_endpoint	B*55:01	-0.0963214	0.375217	0.797404	0.958238	0.242657	0.227724	0.286617	0.87233	0.36455	0.890489
PsA	ACRn	secondary_endpoint	B*56:01	0.334976	0.273926	0.221379	0.85712	-0.252437	0.283509	0.37325	0.890513	0.610813	0.932264
PsA	ACRn	secondary_endpoint	B*57:01	0.00137788	0.1006	0.989072	0.997706	-0.0300625	0.0896381	0.737341	0.948582	0.689145	0.943789
PsA	ACRn	secondary_endpoint	B*58:01	-0.330854	0.329299	0.31503	0.87308	0.203012	0.273966	0.458686	0.899713	0.591974	0.928357
PsA	ACRn	secondary_endpoint	C*01:02	0.0111766	0.108546	0.91799	0.983262	-0.0101244	0.112709	0.928424	0.985476	0.807372	0.960786
PsA	ACRn	secondary_endpoint	C*02:02	-0.0710921	0.0878105	0.418165	0.890513	-0.0132149	0.092728	0.886675	0.976268	0.188913	0.852134
PsA	ACRn	secondary_endpoint	C*03:03	0.140856	0.128963	0.274737	0.87233	-0.0536977	0.119366	0.652815	0.937841	0.43434	0.890513
PsA	ACRn	secondary_endpoint	C*03:04	0.102637	0.117663	0.383049	0.890513	-0.056665	0.117634	0.630016	0.936581	0.330052	0.874871
PsA	ACRn	secondary_endpoint	C*04:01	0.149955	0.0888155	0.0913358	0.810895	-0.00522605	0.0891713	0.953265	0.990697	0.00932004	0.684982
PsA	ACRn	secondary_endpoint	C*05:01	-0.102079	0.126519	0.419764	0.890513	0.145884	0.104364	0.16216	0.835632	0.185325	0.850493
PsA	ACRn	secondary_endpoint	C*06:02	-0.014338	0.063159	0.820413	0.962617	0.00632043	0.0627282	0.919742	0.983636	0.612608	0.932763
PsA	ACRn	secondary_endpoint	C*07:01	-0.0334705	0.0750528	0.655627	0.937841	-0.0337314	0.0687595	0.62373	0.935844	0.18673	0.850493
PsA	ACRn	secondary_endpoint	C*07:02	0.0180877	0.0797503	0.820576	0.962636	0.0239602	0.0794981	0.763114	0.953484	0.681982	0.941914
PsA	ACRn	secondary_endpoint	C*07:04	-0.268223	0.19933	0.178424	0.850409	0.085003	0.204676	0.677919	0.941914	0.272995	0.87233
PsA	ACRn	secondary_endpoint	C*08:02	-0.145645	0.141022	0.301705	0.87233	-0.00199439	0.172187	0.990759	0.997988	0.265758	0.871073
PsA	ACRn	secondary_endpoint	C*12:02	0.0149571	0.352261	0.966132	0.991404	0.0873669	0.247309	0.723886	0.945467	0.812476	0.960837
PsA	ACRn	secondary_endpoint	C*12:03	-0.160995	0.074796	0.0313612	0.731943	0.008714	0.0802429	0.913524	0.982007	0.0129395	0.684982
PsA	ACRn	secondary_endpoint	C*14:02	0.473297	0.364756	0.194435	0.856356	-0.366799	0.291816	0.20877	0.85712	0.261394	0.869302
PsA	ACRn	secondary_endpoint	C*15:02	0.0556626	0.211288	0.792208	0.95699	0.0274325	0.177312	0.877047	0.975775	0.269488	0.871858
PsA	ACRn	secondary_endpoint	C*16:01	0.307843	0.167364	0.0658626	0.799613	-0.184104	0.164229	0.26228	0.869327	0.243644	0.861505
PsA	ACRn	secondary_endpoint	C*17:01	0.399274	0.333971	0.231878	0.85712	-0.0779319	0.329144	0.812834	0.960837	0.330225	0.874871
PsA	ACRn	secondary_endpoint	DPB1*01:01	0.172214	0.119941	0.151052	0.834558	-0.18107	0.122052	0.137928	0.83381	0.228587	0.85712
PsA	ACRn	secondary_endpoint	DPB1*02:01	0.0205299	0.0712154	0.773133	0.955694	-0.00349286	0.0707422	0.960621	0.991093	0.862924	0.97211
PsA	ACRn	secondary_endpoint	DPB1*03:01	0.00828839	0.112075	0.941047	0.988143	0.0298925	0.0972084	0.758456	0.952935	0.60753	0.931346
PsA	ACRn	secondary_endpoint	DPB1*04:01	-0.0648832	0.0505462	0.199267	0.85712	0.0487629	0.0481055	0.310742	0.87233	0.499197	0.914775
PsA	ACRn	secondary_endpoint	DPB1*04:02	0.0332573	0.0810745	0.681654	0.941914	-0.0640493	0.0721536	0.374713	0.890513	0.511524	0.915054
PsA	ACRn	secondary_endpoint	DPB1*05:01	0.23617	0.178802	0.186552	0.850493	-0.0695857	0.201083	0.729301	0.947543	0.347943	0.887893
PsA	ACRn	secondary_endpoint	DPB1*06:01	0.207476	0.275236	0.450961	0.896444	-0.203555	0.215005	0.34377	0.883028	0.615051	0.933043
PsA	ACRn	secondary_endpoint	DPB1*09:01	0.537042	0.345002	0.119557	0.83381	-0.244188	0.242651	0.314255	0.872449	0.116244	0.83381
PsA	ACRn	secondary_endpoint	DPB1*10:01	0.203535	0.168301	0.226528	0.85712	-0.264058	0.202562	0.192372	0.856243	0.394279	0.890513
PsA	ACRn	secondary_endpoint	DPB1*11:01	0.18469	0.230542	0.423067	0.890513	-0.159521	0.191906	0.405836	0.890513	0.70046	0.945132
PsA	ACRn	secondary_endpoint	DPB1*13:01	-0.132432	0.192946	0.492482	0.911793	0.234822	0.188325	0.212434	0.85712	0.244318	0.861505
PsA	ACRn	secondary_endpoint	DPB1*14:01	0.0943837	0.247858	0.703354	0.94537	-0.11605	0.248349	0.640297	0.937841	0.730613	0.947609
PsA	ACRn	secondary_endpoint	DPB1*15:01	-0.838186	0.396859	0.0346824	0.731943	0.833104	0.251126	0.000908343	0.53848	0.00414512	0.684982
PsA	ACRn	secondary_endpoint	DPB1*17:01	-0.00381534	0.164086	0.981449	0.995341	-0.0164828	0.165714	0.920769	0.984411	0.596577	0.928516
PsA	ACRn	secondary_endpoint	DPB1*19:01	0.379534	0.29625	0.200149	0.85712	-0.343296	0.26695	0.198445	0.85712	0.431239	0.890513
PsA	ACRn	secondary_endpoint	DPB1HLA104_01HLA104_01	-0.269656	0.265889	0.310502	0.87233	0.133375	0.189683	0.481964	0.908934	0.666955	0.941244
PsA	ACRn	secondary_endpoint	DQA1*01:01	0.0494676	0.0700799	0.480266	0.908934	0.0210383	0.0703094	0.764769	0.953484	0.284527	0.87233
PsA	ACRn	secondary_endpoint	DQA1*01:02	-0.00642466	0.060691	0.915695	0.982684	0.000932903	0.061895	0.987974	0.997545	0.640251	0.937841
PsA	ACRn	secondary_endpoint	DQA1*01:03	-0.0504989	0.0901308	0.575285	0.927828	-0.0029537	0.0930071	0.974665	0.992465	0.456617	0.899452
PsA	ACRn	secondary_endpoint	DQA1*01:04	-0.0192621	0.152123	0.89924	0.977978	0.133514	0.144447	0.355325	0.888884	0.319778	0.874871
PsA	ACRn	secondary_endpoint	DQA1*01:05	-0.0289381	0.33422	0.931002	0.987379	-0.257536	0.273025	0.345544	0.884756	0.244279	0.861505
PsA	ACRn	secondary_endpoint	DQA1*02:01	0.0195795	0.057899	0.735238	0.948148	-0.0229285	0.059049	0.697797	0.945132	0.783445	0.956043
PsA	ACRn	secondary_endpoint	DQA1*03:01	-0.0922463	0.081347	0.2568	0.866469	0.119764	0.0899857	0.183213	0.850493	0.229506	0.85712
PsA	ACRn	secondary_endpoint	DQA1*03:02	0.650886	0.310947	0.0363279	0.731943	-0.427037	0.239899	0.075064	0.800983	0.0349048	0.731943
PsA	ACRn	secondary_endpoint	DQA1*03:03	0.0119484	0.159226	0.940182	0.988143	-0.0176177	0.12726	0.889894	0.976739	0.854762	0.969669
PsA	ACRn	secondary_endpoint	DQA1*04:01	0.238394	0.167583	0.15487	0.834558	-0.161393	0.192656	0.402184	0.890513	0.159946	0.834558
PsA	ACRn	secondary_endpoint	DQA1*05:01	-0.0416762	0.078979	0.597717	0.928823	-0.0411416	0.0742902	0.579718	0.928357	0.201091	0.85712
PsA	ACRn	secondary_endpoint	DQA1*05:05	-0.00719048	0.074703	0.923319	0.985357	0.0217964	0.073702	0.767431	0.955182	0.786792	0.956043
PsA	ACRn	secondary_endpoint	DQB1*02:01	-0.0370548	0.0788942	0.638586	0.937841	-0.0421979	0.0742313	0.569719	0.927828	0.22873	0.85712
PsA	ACRn	secondary_endpoint	DQB1*02:02	0.0232005	0.0701153	0.740727	0.949264	-0.0328735	0.0713618	0.645043	0.937841	0.741248	0.949264
PsA	ACRn	secondary_endpoint	DQB1*03:01	0.0237308	0.0668383	0.722553	0.945467	-0.0170133	0.0644824	0.7919	0.95699	0.837165	0.96444
PsA	ACRn	secondary_endpoint	DQB1*03:02	-0.142051	0.0854409	0.0963994	0.811281	0.155988	0.087785	0.0755792	0.800983	0.158286	0.834558
PsA	ACRn	secondary_endpoint	DQB1*03:03	0.11523	0.0951683	0.225972	0.85712	-0.0741885	0.0886112	0.402459	0.890513	0.544523	0.922801
PsA	ACRn	secondary_endpoint	DQB1*04:02	0.0791328	0.153801	0.606892	0.931346	-0.0838969	0.186801	0.653341	0.937841	0.123898	0.83381
PsA	ACRn	secondary_endpoint	DQB1*05:01	0.0488842	0.068185	0.473414	0.907795	0.0120923	0.0686493	0.860179	0.9713	0.338818	0.87845
PsA	ACRn	secondary_endpoint	DQB1*05:02	-0.0316804	0.106256	0.765587	0.953484	-0.00862703	0.110854	0.937969	0.987987	0.546038	0.922866
PsA	ACRn	secondary_endpoint	DQB1*05:03	-0.0190043	0.155002	0.902419	0.97861	0.143407	0.146596	0.327951	0.874871	0.285874	0.87233
PsA	ACRn	secondary_endpoint	DQB1*06:01	-0.194696	0.276343	0.481093	0.908934	0.141407	0.252423	0.575343	0.927828	0.789339	0.956431
PsA	ACRn	secondary_endpoint	DQB1*06:02	0.0236447	0.08324	0.776369	0.956043	-0.00655708	0.0811954	0.935635	0.987987	0.563081	0.927131
PsA	ACRn	secondary_endpoint	DQB1*06:03	-0.0531714	0.0998022	0.594194	0.928357	-0.0233546	0.099095	0.813682	0.960837	0.392451	0.890513
PsA	ACRn	secondary_endpoint	DQB1*06:04	-0.0436113	0.14964	0.770714	0.955694	0.00735836	0.136302	0.956947	0.990999	0.924333	0.985405
PsA	ACRn	secondary_endpoint	DRB1*01:01	0.12789	0.0774734	0.0987866	0.814332	-0.0121769	0.0797076	0.87858	0.975775	0.0267716	0.731943
PsA	ACRn	secondary_endpoint	DRB1*01:02	-0.279405	0.164302	0.0890262	0.806312	0.292867	0.163576	0.0733893	0.800983	0.237746	0.861505
PsA	ACRn	secondary_endpoint	DRB1*01:03	-0.648743	0.462215	0.160452	0.834558	0.323549	0.291418	0.266889	0.871073	0.202044	0.85712
PsA	ACRn	secondary_endpoint	DRB1*03:01	-0.0349135	0.0809327	0.666186	0.941244	-0.0442301	0.0760339	0.560758	0.926267	0.225817	0.85712
PsA	ACRn	secondary_endpoint	DRB1*04:01	-0.0010386	0.100556	0.991759	0.998197	0.0434642	0.103818	0.675466	0.941597	0.76092	0.953256
PsA	ACRn	secondary_endpoint	DRB1*04:02	0.0329908	0.25681	0.897782	0.977978	-0.17271	0.292384	0.554725	0.92522	0.670544	0.941346
PsA	ACRn	secondary_endpoint	DRB1*04:04	-0.0955168	0.242732	0.693945	0.944862	0.155885	0.204407	0.445689	0.894536	0.620113	0.935395
PsA	ACRn	secondary_endpoint	DRB1*04:05	-0.29117	0.814633	0.720774	0.945467	0.168087	0.398605	0.673253	0.941597	0.468261	0.903792
PsA	ACRn	secondary_endpoint	DRB1*04:07	-0.671283	0.845871	0.427428	0.890513	0.859627	0.702004	0.220751	0.85712	0.442043	0.891954
PsA	ACRn	secondary_endpoint	DRB1*07:01	0.0324701	0.0587174	0.58027	0.928357	-0.0372298	0.0607321	0.539865	0.922122	0.835955	0.96444
PsA	ACRn	secondary_endpoint	DRB1*08:01	0.253281	0.165396	0.125681	0.83381	-0.246771	0.206762	0.232673	0.85712	0.459074	0.899713
PsA	ACRn	secondary_endpoint	DRB1*08:02	-2.0191	1.48094	0.172759	0.84786	0.622123	0.660568	0.346295	0.88604	0.000997285	0.53848
PsA	ACRn	secondary_endpoint	DRB1*09:01	0.474909	0.316006	0.132878	0.83381	-0.314956	0.257165	0.220679	0.85712	0.210022	0.85712
PsA	ACRn	secondary_endpoint	DRB1*10:01	-0.00346265	0.357844	0.992279	0.998412	-0.272368	0.291795	0.350603	0.887893	0.355463	0.888884
PsA	ACRn	secondary_endpoint	DRB1*11:01	0.0466627	0.1074	0.663942	0.940933	0.0499812	0.105039	0.634191	0.937841	0.289215	0.87233
PsA	ACRn	secondary_endpoint	DRB1*11:04	-0.249353	0.240026	0.298871	0.87233	0.130013	0.171049	0.4472	0.895354	0.298682	0.87233
PsA	ACRn	secondary_endpoint	DRB1*12:01	-0.0717156	0.226873	0.751923	0.951723	-0.0686336	0.159349	0.666676	0.941244	0.584229	0.928357
PsA	ACRn	secondary_endpoint	DRB1*13:01	-0.0466147	0.104366	0.65513	0.937841	-0.0149426	0.102381	0.88396	0.976268	0.588776	0.928357
PsA	ACRn	secondary_endpoint	DRB1*13:02	-0.0266845	0.137215	0.845807	0.966287	0.0258318	0.132993	0.845993	0.966287	0.959487	0.991093
PsA	ACRn	secondary_endpoint	DRB1*13:03	0.281585	0.221137	0.202894	0.85712	-0.253745	0.240877	0.292149	0.87233	0.564084	0.927131
PsA	ACRn	secondary_endpoint	DRB1*14:01	-0.0607189	0.164731	0.71243	0.945467	0.201399	0.149573	0.178142	0.850409	0.168061	0.844296
PsA	ACRn	secondary_endpoint	DRB1*15:01	0.00339008	0.0838803	0.967762	0.992225	-0.0106761	0.0833237	0.898048	0.977978	0.675778	0.941597
PsA	ACRn	secondary_endpoint	DRB1*15:02	-0.151032	0.357792	0.672936	0.941597	0.146034	0.285412	0.60889	0.931346	0.850532	0.968191
PsA	ACRn	secondary_endpoint	DRB1*16:01	-0.0410868	0.112761	0.715583	0.945467	0.0259401	0.119062	0.82753	0.96409	0.510613	0.915054
PsA	ACRn	secondary_endpoint	DRB1*16:02	0.449843	2.26483	0.842559	0.96516	-0.362804	0.606503	0.549713	0.923776	0.826425	0.96402
PsA	CRP	secondary_endpoint	A*01:01	-0.094654	0.0831123	0.254758	0.864289	0.0356082	0.0719339	0.620591	0.935395	0.357047	0.890379
PsA	CRP	secondary_endpoint	A*02:01	0.0528192	0.0643545	0.411787	0.890513	-0.0390774	0.0550661	0.477925	0.908934	0.58335	0.928357
PsA	CRP	secondary_endpoint	A*02:05	0.633509	0.431675	0.142224	0.834558	-0.47192	0.380791	0.215229	0.85712	0.323971	0.874871
PsA	CRP	secondary_endpoint	A*02:06	0.29126	1.20256	0.808626	0.960837	-0.216722	0.988412	0.826445	0.96402	0.970417	0.992305
PsA	CRP	secondary_endpoint	A*03:01	-0.0329648	0.0993841	0.740123	0.949264	0.0391639	0.0865239	0.650811	0.937841	0.858205	0.97008
PsA	CRP	secondary_endpoint	A*11:01	0.0685557	0.146341	0.639452	0.937841	0.025659	0.131322	0.845088	0.966001	0.352237	0.887893
PsA	CRP	secondary_endpoint	A*23:01	0.18931	0.231076	0.41264	0.890513	-0.0559067	0.199671	0.779482	0.956043	0.209496	0.85712
PsA	CRP	secondary_endpoint	A*24:02	-0.222033	0.112798	0.0490214	0.757407	0.209217	0.0958382	0.0290344	0.731943	0.047509	0.757407
PsA	CRP	secondary_endpoint	A*24:03	-0.684529	0.832121	0.410718	0.890513	-0.0591432	0.684304	0.931126	0.987379	0.320622	0.874871
PsA	CRP	secondary_endpoint	A*25:01	0.0343252	0.206788	0.868163	0.973412	-0.0385284	0.16734	0.817905	0.962286	0.973271	0.992318
PsA	CRP	secondary_endpoint	A*26:01	-0.135224	0.172047	0.431885	0.890513	0.00031973	0.150187	0.998301	0.999461	0.0947428	0.810895
PsA	CRP	secondary_endpoint	A*29:02	0.2483	0.199292	0.212796	0.85712	-0.201548	0.146564	0.169084	0.844328	0.124317	0.83381
PsA	CRP	secondary_endpoint	A*30:01	0.225531	0.236559	0.340397	0.878713	-0.443148	0.192168	0.0211084	0.686396	0.161074	0.835095
PsA	CRP	secondary_endpoint	A*30:02	-0.193053	0.375699	0.607357	0.931346	0.472973	0.281997	0.0934983	0.810895	0.148712	0.834558
PsA	CRP	secondary_endpoint	A*31:01	-0.281897	0.252197	0.263668	0.869852	0.0887237	0.21485	0.679638	0.941914	0.329256	0.874871
PsA	CRP	secondary_endpoint	A*32:01	0.171876	0.189674	0.364849	0.890489	-0.0447373	0.149352	0.764527	0.953484	0.422785	0.890513
PsA	CRP	secondary_endpoint	A*33:01	0.321973	0.346451	0.35271	0.888185	-0.0967421	0.260547	0.710411	0.945467	0.488091	0.911548
PsA	CRP	secondary_endpoint	A*68:01	0.0513161	0.191545	0.788771	0.956368	-0.105533	0.158796	0.50632	0.914775	0.698246	0.945132
PsA	CRP	secondary_endpoint	B*07:02	0.101708	0.112361	0.365369	0.890489	-0.0252181	0.0969569	0.79479	0.957145	0.228065	0.85712
PsA	CRP	secondary_endpoint	B*08:01	-0.207563	0.105751	0.0496742	0.757407	0.17331	0.0902182	0.0547306	0.77461	0.151473	0.834558
PsA	CRP	secondary_endpoint	B*13:02	-0.0720953	0.120561	0.54984	0.923776	0.0532426	0.100269	0.595421	0.928516	0.519458	0.916265
PsA	CRP	secondary_endpoint	B*14:01	-0.0156075	0.448175	0.97222	0.992305	-0.377642	0.371998	0.310023	0.87233	0.175616	0.848126
PsA	CRP	secondary_endpoint	B*14:02	-0.00574777	0.230687	0.980122	0.994477	-0.0168242	0.206522	0.935073	0.987987	0.885892	0.976268
PsA	CRP	secondary_endpoint	B*15:01	-0.0206938	0.144645	0.886237	0.976268	-0.0340268	0.12391	0.783616	0.956043	0.144884	0.834558
PsA	CRP	secondary_endpoint	B*15:17	0.349133	1.31105	0.790008	0.956588	-0.755299	0.947803	0.425512	0.890513	0.664633	0.941244
PsA	CRP	secondary_endpoint	B*18:01	0.0048918	0.145096	0.973105	0.992305	-0.0351349	0.121428	0.772314	0.955694	0.87876	0.975775
PsA	CRP	secondary_endpoint	B*27:02	-0.140532	0.28714	0.624544	0.935844	0.197398	0.253063	0.43537	0.890513	0.679304	0.941914
PsA	CRP	secondary_endpoint	B*27:05	-0.225281	0.124378	0.0700994	0.799613	0.213781	0.108234	0.0482475	0.757407	0.136801	0.83381
PsA	CRP	secondary_endpoint	B*35:01	-0.255082	0.161675	0.114625	0.83381	0.261008	0.144927	0.0717081	0.799613	0.106124	0.825911
PsA	CRP	secondary_endpoint	B*35:02	0.285347	0.440318	0.516955	0.916059	-0.0449227	0.349909	0.897845	0.977978	0.668147	0.941244
PsA	CRP	secondary_endpoint	B*35:03	-0.38608	0.272144	0.155999	0.834558	0.270682	0.234486	0.248351	0.861505	0.358625	0.890489
PsA	CRP	secondary_endpoint	B*37:01	-0.23564	0.238753	0.323663	0.874871	0.200409	0.191917	0.296371	0.87233	0.44187	0.891954
PsA	CRP	secondary_endpoint	B*38:01	-0.43842	0.157251	0.00530298	0.684982	0.191839	0.137596	0.163251	0.83774	0.0034535	0.665713
PsA	CRP	secondary_endpoint	B*39:01	0.143955	0.190096	0.448884	0.895354	-0.274938	0.158803	0.0833957	0.800983	0.102597	0.819662
PsA	CRP	secondary_endpoint	B*39:05	0.171152	1.11639	0.878155	0.975775	0.14609	0.938547	0.876305	0.975775	0.879403	0.976082
PsA	CRP	secondary_endpoint	B*39:09	0.313144	1.27385	0.805818	0.960355	-0.439968	0.921015	0.632864	0.937841	0.883414	0.976268
PsA	CRP	secondary_endpoint	B*40:01	0.478172	0.187153	0.0106194	0.684982	-0.260546	0.150997	0.0844367	0.800983	0.0305539	0.731943
PsA	CRP	secondary_endpoint	B*40:02	1.1344	0.313074	0.000290723	0.315531	-0.612723	0.243057	0.0117056	0.684982	0.00160187	0.588485
PsA	CRP	secondary_endpoint	B*41:01	0.316254	0.95771	0.741234	0.949264	-0.218919	0.655925	0.738564	0.949024	0.93801	0.987987
PsA	CRP	secondary_endpoint	B*44:02	-0.142148	0.133833	0.288177	0.87233	0.0399325	0.113158	0.72417	0.945467	0.368093	0.890489
PsA	CRP	secondary_endpoint	B*44:03	0.370114	0.169731	0.0292139	0.731943	-0.172897	0.122521	0.158196	0.834558	0.00459797	0.684982
PsA	CRP	secondary_endpoint	B*45:01	-0.558238	0.540981	0.302119	0.87233	0.662868	0.478562	0.166014	0.843678	0.350942	0.887893
PsA	CRP	secondary_endpoint	B*48:01	0.419406	1.0795	0.697633	0.945132	-0.40907	0.923516	0.657803	0.937841	0.906468	0.979543
PsA	CRP	secondary_endpoint	B*49:01	0.0808774	0.274435	0.768219	0.955614	0.178981	0.218079	0.411807	0.890513	0.26975	0.871858
PsA	CRP	secondary_endpoint	B*50:01	0.117093	0.342126	0.732163	0.947845	-0.183542	0.258538	0.477753	0.908934	0.402464	0.890513
PsA	CRP	secondary_endpoint	B*51:01	0.354922	0.160069	0.0266016	0.731943	-0.237877	0.132619	0.0728639	0.800983	0.111297	0.83381
PsA	CRP	secondary_endpoint	B*52:01	0.278308	0.340119	0.413205	0.890513	-0.236525	0.301466	0.432698	0.890513	0.488237	0.911548
PsA	CRP	secondary_endpoint	B*55:01	0.0579481	0.300232	0.84695	0.966287	0.141164	0.245347	0.565043	0.927131	0.633125	0.937841
PsA	CRP	secondary_endpoint	B*56:01	0.199054	0.377755	0.598235	0.929319	-0.0905313	0.315192	0.773939	0.955694	0.837517	0.96444
PsA	CRP	secondary_endpoint	B*57:01	0.17844	0.115699	0.123007	0.83381	-0.107674	0.0984242	0.273963	0.87233	0.304566	0.87233
PsA	CRP	secondary_endpoint	B*58:01	0.370057	0.41001	0.366762	0.890489	-0.295911	0.297868	0.320501	0.874871	0.515771	0.915054
PsA	CRP	secondary_endpoint	C*01:02	-0.189737	0.141691	0.180542	0.850493	0.224475	0.120838	0.0632178	0.795188	0.28265	0.87233
PsA	CRP	secondary_endpoint	C*02:02	0.0700174	0.119201	0.556941	0.925995	0.0415451	0.102599	0.685531	0.941914	0.0780693	0.800983
PsA	CRP	secondary_endpoint	C*03:03	0.000554287	0.154061	0.997129	0.999461	-0.0824834	0.131118	0.529298	0.917384	0.368404	0.890489
PsA	CRP	secondary_endpoint	C*03:04	0.313974	0.14764	0.0334515	0.731943	-0.250525	0.129874	0.0537325	0.766041	0.107253	0.825911
PsA	CRP	secondary_endpoint	C*04:01	-0.22375	0.107827	0.0379791	0.731943	0.229243	0.0953787	0.0162387	0.684982	0.0309102	0.731943
PsA	CRP	secondary_endpoint	C*05:01	-0.0203775	0.135585	0.880533	0.976228	-0.00954221	0.114428	0.933541	0.987708	0.890158	0.976864
PsA	CRP	secondary_endpoint	C*06:02	0.101569	0.0804821	0.206948	0.85712	-0.0732739	0.0686888	0.286084	0.87233	0.3817	0.890513
PsA	CRP	secondary_endpoint	C*07:01	-0.0529201	0.0883178	0.549038	0.923776	0.0366232	0.0756363	0.628243	0.936249	0.745026	0.949848
PsA	CRP	secondary_endpoint	C*07:02	0.137226	0.0996037	0.168289	0.844296	-0.0961652	0.0865128	0.266322	0.871073	0.447529	0.895354
PsA	CRP	secondary_endpoint	C*07:04	-0.451292	0.248778	0.0696731	0.799613	0.275633	0.218029	0.206158	0.85712	0.112334	0.83381
PsA	CRP	secondary_endpoint	C*08:01	0.277102	1.26439	0.826527	0.96402	-0.443561	0.903563	0.623495	0.935844	0.873614	0.974755
PsA	CRP	secondary_endpoint	C*08:02	0.0270754	0.213699	0.899179	0.977978	-0.111456	0.190463	0.558425	0.925995	0.541757	0.922801
PsA	CRP	secondary_endpoint	C*12:02	-0.305191	0.303357	0.314393	0.872449	0.415834	0.268181	0.121004	0.83381	0.190993	0.856015
PsA	CRP	secondary_endpoint	C*12:03	-0.358444	0.103663	0.000544675	0.443365	0.117623	0.0874565	0.178649	0.850409	6.68885e-05	0.217789
PsA	CRP	secondary_endpoint	C*14:02	0.477855	0.367503	0.193507	0.856356	-0.54802	0.319066	0.0858734	0.800983	0.185544	0.850493
PsA	CRP	secondary_endpoint	C*15:02	0.474579	0.233718	0.0422989	0.741849	-0.347831	0.194429	0.0736166	0.800983	0.157143	0.834558
PsA	CRP	secondary_endpoint	C*16:01	0.380191	0.21002	0.0702554	0.799613	-0.154022	0.181314	0.395617	0.890513	0.0191378	0.684982
PsA	CRP	secondary_endpoint	C*16:02	2.20665	1.08111	0.0412409	0.737445	-1.1271	0.901071	0.210989	0.85712	0.100281	0.818332
PsA	CRP	secondary_endpoint	C*17:01	0.519743	0.413686	0.208981	0.85712	-0.413173	0.351377	0.239647	0.861505	0.425993	0.890513
PsA	CRP	secondary_endpoint	DPB1*01:01	0.29942	0.152715	0.0499202	0.757407	-0.270449	0.133205	0.0423233	0.741849	0.0101745	0.684982
PsA	CRP	secondary_endpoint	DPB1*02:01	0.0300362	0.0894298	0.736974	0.948582	-0.0805792	0.076953	0.295043	0.87233	0.246495	0.861505
PsA	CRP	secondary_endpoint	DPB1*03:01	0.0138243	0.121125	0.909133	0.980884	0.0396291	0.105952	0.708382	0.945467	0.423099	0.890513
PsA	CRP	secondary_endpoint	DPB1*04:01	-0.0218257	0.0617897	0.723919	0.945467	-0.0251998	0.0526874	0.632445	0.937841	0.292923	0.87233
PsA	CRP	secondary_endpoint	DPB1*04:02	-0.149489	0.0906255	0.0990404	0.814332	0.219704	0.0782836	0.00500804	0.684982	0.00627191	0.684982
PsA	CRP	secondary_endpoint	DPB1*05:01	0.0888943	0.245781	0.71759	0.945467	-0.0439099	0.219448	0.841408	0.96516	0.844106	0.96554
PsA	CRP	secondary_endpoint	DPB1*06:01	-0.402539	0.279608	0.149965	0.834558	0.237187	0.233942	0.310646	0.87233	0.253052	0.864289
PsA	CRP	secondary_endpoint	DPB1*09:01	-0.165282	0.346271	0.633135	0.937841	0.289602	0.254719	0.255561	0.866328	0.277767	0.87233
PsA	CRP	secondary_endpoint	DPB1*10:01	0.330367	0.276636	0.232387	0.85712	-0.390844	0.223487	0.0803171	0.800983	0.203109	0.85712
PsA	CRP	secondary_endpoint	DPB1*11:01	0.0795941	0.250646	0.750822	0.951723	0.126955	0.210489	0.546412	0.923017	0.229791	0.85712
PsA	CRP	secondary_endpoint	DPB1*13:01	0.336197	0.2371	0.156204	0.834558	-0.11976	0.205817	0.560649	0.926267	0.127101	0.83381
PsA	CRP	secondary_endpoint	DPB1*14:01	0.211374	0.307422	0.491724	0.911793	-0.111986	0.269642	0.677913	0.941914	0.596785	0.928617
PsA	CRP	secondary_endpoint	DPB1*15:01	0.365997	0.336877	0.277284	0.87233	-0.0932047	0.277937	0.737365	0.948582	0.34237	0.880883
PsA	CRP	secondary_endpoint	DPB1*17:01	0.0440052	0.216309	0.838793	0.964666	-0.110434	0.178553	0.53625	0.921432	0.322028	0.874871
PsA	CRP	secondary_endpoint	DPB1*19:01	0.41532	0.365906	0.256357	0.866469	-0.504163	0.277784	0.0695326	0.799613	0.18042	0.850493
PsA	CRP	secondary_endpoint	DPB1HLA104_01HLA104_01	-0.292651	0.238378	0.219569	0.85712	0.252209	0.206446	0.221832	0.85712	0.413242	0.890513
PsA	CRP	secondary_endpoint	DQA1*01:01	-0.192044	0.0904351	0.0337075	0.731943	0.178112	0.07698	0.0206816	0.686396	0.0597725	0.793906
PsA	CRP	secondary_endpoint	DQA1*01:02	0.183024	0.0785984	0.0198805	0.684982	-0.149686	0.0677176	0.0270749	0.731943	0.0720509	0.799613
PsA	CRP	secondary_endpoint	DQA1*01:03	-0.0854521	0.118294	0.470065	0.904036	0.0966633	0.100964	0.338362	0.878311	0.564747	0.927131
PsA	CRP	secondary_endpoint	DQA1*01:04	0.155436	0.181666	0.392211	0.890513	-0.330709	0.157601	0.0358697	0.731943	0.0291859	0.731943
PsA	CRP	secondary_endpoint	DQA1*01:05	-0.594471	0.420132	0.15708	0.834558	0.130084	0.291955	0.655913	0.937841	0.235896	0.861089
PsA	CRP	secondary_endpoint	DQA1*02:01	0.0926937	0.0761184	0.223317	0.85712	-0.0287209	0.0647084	0.65715	0.937841	0.164115	0.839798
PsA	CRP	secondary_endpoint	DQA1*03:01	-0.13341	0.115163	0.246683	0.861505	0.107659	0.0985348	0.274571	0.87233	0.505432	0.914775
PsA	CRP	secondary_endpoint	DQA1*03:02	0.469498	0.296819	0.113703	0.83381	-0.305508	0.260491	0.240871	0.861505	0.388786	0.890513
PsA	CRP	secondary_endpoint	DQA1*03:03	-0.0298194	0.160898	0.852969	0.969336	-0.0412271	0.139879	0.768198	0.955614	0.611614	0.932479
PsA	CRP	secondary_endpoint	DQA1*04:01	0.0997987	0.229176	0.663224	0.94093	-0.0435499	0.212085	0.837305	0.96444	0.504784	0.914775
PsA	CRP	secondary_endpoint	DQA1*05:01	-0.081362	0.0954301	0.393891	0.890513	0.0883135	0.0817312	0.279904	0.87233	0.404061	0.890513
PsA	CRP	secondary_endpoint	DQA1*05:03	-1.31244	1.03809	0.20613	0.85712	1.64685	0.938146	0.0791855	0.800983	0.158797	0.834558
PsA	CRP	secondary_endpoint	DQA1*05:05	-0.032946	0.0929397	0.722974	0.945467	-0.045951	0.079807	0.564767	0.927131	0.0989561	0.814332
PsA	CRP	secondary_endpoint	DQB1*02:01	-0.0754877	0.0957406	0.430427	0.890513	0.0818763	0.0819641	0.317829	0.873918	0.41879	0.890513
PsA	CRP	secondary_endpoint	DQB1*02:02	0.0878128	0.0913748	0.336543	0.878311	-0.0542212	0.078568	0.49012	0.911793	0.559505	0.926156
PsA	CRP	secondary_endpoint	DQB1*03:01	-0.0188886	0.0822496	0.818364	0.962286	-0.057657	0.0703799	0.412658	0.890513	0.0348024	0.731943
PsA	CRP	secondary_endpoint	DQB1*03:02	-0.172556	0.113161	0.127291	0.83381	0.131016	0.0965481	0.174782	0.84786	0.344614	0.883515
PsA	CRP	secondary_endpoint	DQB1*03:03	0.189299	0.113061	0.0940685	0.810895	-0.0565874	0.0969164	0.559302	0.926156	0.0596777	0.793906
PsA	CRP	secondary_endpoint	DQB1*04:02	-0.0332563	0.223773	0.881856	0.976228	0.0801944	0.206808	0.698184	0.945132	0.536203	0.921432
PsA	CRP	secondary_endpoint	DQB1*05:01	-0.210382	0.0885866	0.0175552	0.684982	0.185466	0.0754519	0.0139684	0.684982	0.0365707	0.731943
PsA	CRP	secondary_endpoint	DQB1*05:02	0.216463	0.140921	0.124525	0.83381	-0.283738	0.121442	0.0194698	0.684982	0.0382159	0.731943
PsA	CRP	secondary_endpoint	DQB1*05:03	0.153846	0.184762	0.40503	0.890513	-0.330168	0.160904	0.0401743	0.734873	0.0313244	0.731943
PsA	CRP	secondary_endpoint	DQB1*06:01	-0.306873	0.320537	0.33838	0.878311	0.286412	0.275188	0.297975	0.87233	0.479203	0.908934
PsA	CRP	secondary_endpoint	DQB1*06:02	0.178603	0.103698	0.0850072	0.800983	-0.132039	0.089679	0.140925	0.834558	0.219548	0.85712
PsA	CRP	secondary_endpoint	DQB1*06:03	-0.0834541	0.126838	0.510564	0.915054	0.0942374	0.10812	0.383428	0.890513	0.553301	0.92507
PsA	CRP	secondary_endpoint	DQB1*06:04	0.0315055	0.170736	0.853599	0.969336	0.117923	0.146279	0.420155	0.890513	0.204961	0.85712
PsA	CRP	secondary_endpoint	DRB1*01:01	-0.171136	0.102565	0.0952064	0.810895	0.189819	0.0867009	0.0285708	0.731943	0.0449337	0.752207
PsA	CRP	secondary_endpoint	DRB1*01:02	-0.29581	0.244042	0.225464	0.85712	0.0463217	0.178028	0.794715	0.957145	0.278074	0.87233
PsA	CRP	secondary_endpoint	DRB1*01:03	-1.06242	0.392302	0.00676547	0.684982	0.511125	0.3164	0.106216	0.825911	0.017475	0.684982
PsA	CRP	secondary_endpoint	DRB1*03:01	-0.0791924	0.0973702	0.416038	0.890513	0.0713496	0.0831382	0.390779	0.890513	0.502984	0.914775
PsA	CRP	secondary_endpoint	DRB1*04:01	-0.00783897	0.136631	0.954248	0.990697	-0.0584404	0.113682	0.607204	0.931346	0.313857	0.872449
PsA	CRP	secondary_endpoint	DRB1*04:02	-0.632661	0.376572	0.0929474	0.810895	0.291223	0.296665	0.326269	0.874871	0.098136	0.812672
PsA	CRP	secondary_endpoint	DRB1*04:04	-0.150173	0.248289	0.545292	0.922801	0.302962	0.223867	0.175955	0.848126	0.147477	0.834558
PsA	CRP	secondary_endpoint	DRB1*04:05	0.670971	0.569519	0.238742	0.861505	-0.382456	0.434801	0.37907	0.890513	0.308176	0.87233
PsA	CRP	secondary_endpoint	DRB1*04:07	0.727333	0.912958	0.425638	0.890513	-0.500323	0.743451	0.500964	0.914775	0.728143	0.946818
PsA	CRP	secondary_endpoint	DRB1*07:01	0.115792	0.0780354	0.137851	0.83381	-0.047052	0.0661305	0.476773	0.908934	0.174565	0.84786
PsA	CRP	secondary_endpoint	DRB1*08:01	0.0375607	0.250901	0.880999	0.976228	0.0582679	0.226516	0.796997	0.957944	0.5632	0.927131
PsA	CRP	secondary_endpoint	DRB1*08:02	-1.57848	0.81859	0.0538181	0.766041	1.27874	0.727677	0.0788692	0.800983	0.157706	0.834558
PsA	CRP	secondary_endpoint	DRB1*09:01	0.385851	0.319582	0.227292	0.85712	-0.194117	0.27933	0.487093	0.911548	0.551402	0.924207
PsA	CRP	secondary_endpoint	DRB1*10:01	-0.641122	0.425126	0.131535	0.83381	0.190958	0.316864	0.546741	0.92333	0.202624	0.85712
PsA	CRP	secondary_endpoint	DRB1*11:01	0.0779973	0.133593	0.559326	0.926156	-0.131334	0.113472	0.247103	0.861505	0.381766	0.890513
PsA	CRP	secondary_endpoint	DRB1*11:04	-0.0967674	0.224225	0.666058	0.941244	0.160133	0.187043	0.391926	0.890513	0.603216	0.930838
PsA	CRP	secondary_endpoint	DRB1*12:01	0.0943746	0.232379	0.684652	0.941914	-0.180705	0.174508	0.300429	0.87233	0.297888	0.87233
PsA	CRP	secondary_endpoint	DRB1*13:01	-0.061378	0.130056	0.636974	0.937841	0.044171	0.110873	0.690341	0.944433	0.563381	0.927131
PsA	CRP	secondary_endpoint	DRB1*13:02	-0.0167765	0.165183	0.919103	0.983438	0.108838	0.141763	0.44264	0.892407	0.46374	0.900569
PsA	CRP	secondary_endpoint	DRB1*13:03	-0.0239331	0.310559	0.938572	0.987987	0.0803922	0.264278	0.760979	0.953256	0.900244	0.977978
PsA	CRP	secondary_endpoint	DRB1*14:01	0.141823	0.187568	0.449579	0.895354	-0.32439	0.163406	0.0471251	0.757407	0.056369	0.77603
PsA	CRP	secondary_endpoint	DRB1*14:02	-1.5526	1.11742	0.164698	0.841186	2.17751	0.993447	0.0283886	0.731943	0.0472106	0.757407
PsA	CRP	secondary_endpoint	DRB1*15:01	0.158083	0.105297	0.133277	0.83381	-0.110668	0.0912161	0.225036	0.85712	0.312213	0.872449
PsA	CRP	secondary_endpoint	DRB1*15:02	-0.0886097	0.363655	0.807491	0.960786	0.126194	0.311043	0.684954	0.941914	0.834639	0.96444
PsA	CRP	secondary_endpoint	DRB1*16:01	0.21112	0.148537	0.155221	0.834558	-0.267136	0.129733	0.0394824	0.732505	0.0838141	0.800983
PsA	CRP	secondary_endpoint	DRB1*16:02	1.45611	0.940372	0.121517	0.83381	-0.790354	0.632948	0.21178	0.85712	0.288751	0.87233
PsA	ESR	secondary_endpoint	A*01:01	-0.0194124	0.0638294	0.76103	0.953256	-0.00725172	0.0552786	0.895629	0.97776	0.677674	0.941914
PsA	ESR	secondary_endpoint	A*02:01	-0.0638656	0.0493506	0.195624	0.856356	0.043413	0.0422175	0.3038	0.87233	0.398844	0.890513
PsA	ESR	secondary_endpoint	A*02:05	0.578238	0.328343	0.0782254	0.800983	-0.449473	0.290155	0.121362	0.83381	0.182789	0.850493
PsA	ESR	secondary_endpoint	A*02:06	0.196341	0.860067	0.819424	0.962465	-0.547026	0.707242	0.439248	0.890513	0.583546	0.928357
PsA	ESR	secondary_endpoint	A*03:01	-0.0208887	0.0762066	0.784003	0.956043	0.0294066	0.0662771	0.657266	0.937841	0.772107	0.955694
PsA	ESR	secondary_endpoint	A*11:01	0.112288	0.112129	0.316626	0.873674	-0.0548255	0.100592	0.585734	0.928357	0.498712	0.914775
PsA	ESR	secondary_endpoint	A*23:01	0.194795	0.177579	0.272665	0.87233	-0.0803643	0.153556	0.600728	0.92959	0.307834	0.87233
PsA	ESR	secondary_endpoint	A*24:02	-0.106835	0.0864948	0.21677	0.85712	0.115296	0.0733748	0.116106	0.83381	0.307986	0.87233
PsA	ESR	secondary_endpoint	A*24:03	-0.258181	0.600945	0.667468	0.941244	0.343644	0.493488	0.486206	0.911548	0.764819	0.953484
PsA	ESR	secondary_endpoint	A*25:01	0.0999313	0.159338	0.530551	0.917406	-0.140613	0.12898	0.275628	0.87233	0.50286	0.914775
PsA	ESR	secondary_endpoint	A*26:01	-0.0415325	0.131523	0.752169	0.951723	-0.00968064	0.114857	0.93283	0.987417	0.419103	0.890513
PsA	ESR	secondary_endpoint	A*29:02	0.371705	0.153459	0.0154281	0.684982	-0.146736	0.111145	0.186764	0.850493	0.0445854	0.752176
PsA	ESR	secondary_endpoint	A*30:01	0.385777	0.180927	0.0329883	0.731943	-0.26381	0.144923	0.068706	0.799613	0.132045	0.83381
PsA	ESR	secondary_endpoint	A*30:02	-0.553009	0.289488	0.0560944	0.77603	0.250305	0.215868	0.246241	0.861505	0.0628894	0.795188
PsA	ESR	secondary_endpoint	A*31:01	-0.251894	0.192647	0.191028	0.856015	0.0592657	0.163759	0.717421	0.945467	0.220374	0.85712
PsA	ESR	secondary_endpoint	A*32:01	0.00999562	0.146237	0.945505	0.988361	0.0650906	0.114071	0.56826	0.927828	0.572755	0.927828
PsA	ESR	secondary_endpoint	A*33:01	0.274613	0.266877	0.303486	0.87233	-0.0954175	0.197834	0.629586	0.936319	0.513784	0.915054
PsA	ESR	secondary_endpoint	A*68:01	0.14676	0.146526	0.316538	0.873674	-0.170981	0.12133	0.15877	0.834558	0.424129	0.890513
PsA	ESR	secondary_endpoint	B*07:02	0.0443902	0.0854619	0.603472	0.930838	-0.0592036	0.0735495	0.420849	0.890513	0.638015	0.937841
PsA	ESR	secondary_endpoint	B*08:01	0.025949	0.0803904	0.746857	0.950418	0.00193265	0.0685995	0.977524	0.993851	0.593229	0.928357
PsA	ESR	secondary_endpoint	B*13:02	-0.0953952	0.091422	0.296735	0.87233	0.0778202	0.0745982	0.29686	0.87233	0.524634	0.916751
PsA	ESR	secondary_endpoint	B*14:01	0.0141394	0.344848	0.967295	0.992128	0.0929511	0.286258	0.7454	0.950097	0.813703	0.960837
PsA	ESR	secondary_endpoint	B*14:02	0.128064	0.174759	0.463677	0.900569	-0.0634509	0.156743	0.685617	0.941914	0.617704	0.933509
PsA	ESR	secondary_endpoint	B*15:01	0.00653969	0.110496	0.952805	0.990697	-0.0257621	0.0944865	0.785119	0.956043	0.628532	0.936249
PsA	ESR	secondary_endpoint	B*15:17	0.784486	0.809619	0.332567	0.876054	-0.274282	0.582018	0.637455	0.937841	0.59643	0.928516
PsA	ESR	secondary_endpoint	B*18:01	0.0612882	0.110933	0.58062	0.928357	-0.00650732	0.0928666	0.944137	0.988361	0.579711	0.928357
PsA	ESR	secondary_endpoint	B*27:02	-0.0100053	0.220428	0.963796	0.991093	0.0570696	0.194129	0.768775	0.955694	0.868644	0.973509
PsA	ESR	secondary_endpoint	B*27:05	-0.0608431	0.0946214	0.520214	0.916265	0.02545	0.0822526	0.757008	0.95277	0.732425	0.947845
PsA	ESR	secondary_endpoint	B*35:01	-0.0333764	0.12228	0.784892	0.956043	0.025739	0.109202	0.813664	0.960837	0.537416	0.921432
PsA	ESR	secondary_endpoint	B*35:02	-0.0638479	0.338425	0.850358	0.968191	0.359078	0.247903	0.147487	0.834558	0.361677	0.890489
PsA	ESR	secondary_endpoint	B*35:03	-0.21871	0.205099	0.286258	0.87233	0.117265	0.176265	0.505874	0.914775	0.171017	0.846247
PsA	ESR	secondary_endpoint	B*37:01	-0.332158	0.183286	0.0699501	0.799613	0.17267	0.142354	0.225146	0.85712	0.0264431	0.731943
PsA	ESR	secondary_endpoint	B*38:01	-0.224408	0.117972	0.057143	0.776859	0.0473324	0.103291	0.646777	0.937841	0.01356	0.684982
PsA	ESR	secondary_endpoint	B*39:01	0.0312156	0.146483	0.831249	0.964185	-0.00559905	0.122318	0.96349	0.991093	0.949753	0.990359
PsA	ESR	secondary_endpoint	B*39:05	-0.246848	0.678133	0.71585	0.945467	-0.202529	0.568693	0.721743	0.945467	0.503555	0.914775
PsA	ESR	secondary_endpoint	B*39:09	0.775962	0.767209	0.311821	0.872449	-0.821976	0.549192	0.134472	0.83381	0.329944	0.874871
PsA	ESR	secondary_endpoint	B*40:01	0.101073	0.144082	0.482992	0.909819	-0.0859573	0.111445	0.440531	0.891189	0.37135	0.890513
PsA	ESR	secondary_endpoint	B*40:02	0.35596	0.241622	0.140695	0.834558	-0.326142	0.179547	0.0692983	0.799613	0.198516	0.85712
PsA	ESR	secondary_endpoint	B*41:01	-0.86768	0.587287	0.139558	0.834419	0.453719	0.397831	0.254086	0.864289	0.338056	0.878311
PsA	ESR	secondary_endpoint	B*44:02	-0.148544	0.101812	0.144562	0.834558	0.0957823	0.086077	0.265815	0.871073	0.298219	0.87233
PsA	ESR	secondary_endpoint	B*44:03	0.28796	0.130482	0.027322	0.731943	0.03131	0.0872998	0.719858	0.945467	0.00414182	0.684982
PsA	ESR	secondary_endpoint	B*45:01	0.143192	0.41593	0.730643	0.947609	0.103018	0.367979	0.779511	0.956043	0.426129	0.890513
PsA	ESR	secondary_endpoint	B*48:01	0.418393	0.659723	0.525954	0.91702	-0.144194	0.565031	0.798571	0.95899	0.703294	0.94537
PsA	ESR	secondary_endpoint	B*49:01	0.238712	0.210949	0.257798	0.867124	-0.191475	0.162165	0.237705	0.861505	0.380595	0.890513
PsA	ESR	secondary_endpoint	B*50:01	-0.0941727	0.263136	0.720429	0.945467	-0.094442	0.186577	0.612728	0.932763	0.59527	0.928516
PsA	ESR	secondary_endpoint	B*51:01	0.286466	0.121337	0.0182303	0.684982	-0.165119	0.100535	0.100507	0.818595	0.059868	0.793906
PsA	ESR	secondary_endpoint	B*52:01	-0.0715909	0.247757	0.772615	0.955694	-0.0476866	0.218304	0.827085	0.96402	0.733059	0.947934
PsA	ESR	secondary_endpoint	B*55:01	0.0307934	0.230982	0.893944	0.977214	0.07697	0.182669	0.67349	0.941597	0.682254	0.941914
PsA	ESR	secondary_endpoint	B*56:01	0.458135	0.290219	0.114432	0.83381	-0.207902	0.242073	0.390429	0.890513	0.203313	0.85712
PsA	ESR	secondary_endpoint	B*57:01	-0.0554933	0.0881036	0.528784	0.917384	0.0551815	0.0749554	0.461614	0.900569	0.609128	0.931346
PsA	ESR	secondary_endpoint	B*58:01	0.0602376	0.315473	0.848569	0.967095	-0.0188757	0.222674	0.932446	0.987417	0.970512	0.992305
PsA	ESR	secondary_endpoint	C*01:02	0.0175928	0.108017	0.870621	0.974041	-0.019365	0.091831	0.832984	0.96444	0.212022	0.85712
PsA	ESR	secondary_endpoint	C*02:02	-0.00763401	0.0918025	0.933727	0.987708	0.0182264	0.0789633	0.817454	0.962286	0.916605	0.982914
PsA	ESR	secondary_endpoint	C*03:03	-0.0107699	0.118188	0.927393	0.985442	-0.0321355	0.100508	0.749174	0.951241	0.755141	0.951723
PsA	ESR	secondary_endpoint	C*03:04	0.0746173	0.113539	0.511054	0.915054	-0.14776	0.0999129	0.13917	0.833969	0.145637	0.834558
PsA	ESR	secondary_endpoint	C*04:01	-0.0823792	0.0824633	0.317805	0.873918	0.105123	0.0729208	0.149413	0.834558	0.0476088	0.757407
PsA	ESR	secondary_endpoint	C*05:01	-0.129913	0.104326	0.213039	0.85712	0.0636059	0.0879683	0.469646	0.904031	0.351513	0.887893
PsA	ESR	secondary_endpoint	C*06:02	-0.0447737	0.0617759	0.468589	0.903792	0.0315808	0.0526047	0.548279	0.923565	0.279204	0.87233
PsA	ESR	secondary_endpoint	C*07:01	0.0953036	0.067814	0.159912	0.834558	-0.03526	0.0580992	0.543922	0.922801	0.231995	0.85712
PsA	ESR	secondary_endpoint	C*07:02	0.0108262	0.0761938	0.887011	0.976268	-0.0369103	0.0660962	0.576548	0.927828	0.746427	0.950418
PsA	ESR	secondary_endpoint	C*07:04	-0.3899	0.191019	0.0412357	0.737445	0.300397	0.16744	0.0728034	0.800983	0.0863965	0.800983
PsA	ESR	secondary_endpoint	C*08:01	0.499516	0.900551	0.579114	0.928357	-0.271853	0.641671	0.67181	0.941389	0.856444	0.969706
PsA	ESR	secondary_endpoint	C*08:02	0.170077	0.16418	0.300241	0.87233	-0.0828067	0.146439	0.571754	0.927828	0.420332	0.890513
PsA	ESR	secondary_endpoint	C*12:02	-0.124576	0.230354	0.588645	0.928357	0.0393881	0.203878	0.846807	0.966287	0.62839	0.936249
PsA	ESR	secondary_endpoint	C*12:03	-0.146687	0.0795849	0.0653078	0.799613	0.0305653	0.0671975	0.649212	0.937841	0.0171426	0.684982
PsA	ESR	secondary_endpoint	C*14:02	0.573129	0.281412	0.0416881	0.740589	-0.454452	0.243324	0.0618064	0.794289	0.157786	0.834558
PsA	ESR	secondary_endpoint	C*15:02	0.141294	0.179207	0.430441	0.890513	-0.0413074	0.149199	0.781886	0.956043	0.613429	0.932901
PsA	ESR	secondary_endpoint	C*16:01	0.377264	0.161276	0.0193226	0.684982	-0.227568	0.139365	0.102492	0.819662	0.0136293	0.684982
PsA	ESR	secondary_endpoint	C*16:02	0.855697	0.77841	0.271642	0.87233	-0.485443	0.65606	0.459338	0.89973	0.52808	0.917384
PsA	ESR	secondary_endpoint	C*17:01	-0.118285	0.31444	0.706786	0.945467	0.300585	0.263972	0.254827	0.864289	0.0762345	0.800983
PsA	ESR	secondary_endpoint	DPB1*01:01	0.274421	0.116867	0.0188671	0.684982	-0.257065	0.101932	0.0116715	0.684982	0.021424	0.686396
PsA	ESR	secondary_endpoint	DPB1*02:01	-0.0276255	0.0683052	0.685888	0.941914	0.00793899	0.0588106	0.892618	0.977093	0.735925	0.948228
PsA	ESR	secondary_endpoint	DPB1*03:01	0.218948	0.0926074	0.0180659	0.684982	-0.132666	0.0810272	0.101567	0.818595	0.0511911	0.759275
PsA	ESR	secondary_endpoint	DPB1*04:01	-0.0676505	0.0473057	0.152697	0.834558	0.0482835	0.0403501	0.231457	0.85712	0.392469	0.890513
PsA	ESR	secondary_endpoint	DPB1*04:02	-0.146211	0.0693355	0.034967	0.731943	0.0878642	0.0598916	0.142362	0.834558	0.0758813	0.800983
PsA	ESR	secondary_endpoint	DPB1*05:01	0.00326146	0.187719	0.986138	0.99703	0.0746863	0.167648	0.655961	0.937841	0.613338	0.932901
PsA	ESR	secondary_endpoint	DPB1*06:01	-0.0823571	0.214763	0.701364	0.94537	-0.0129111	0.178616	0.942376	0.988361	0.711602	0.945467
PsA	ESR	secondary_endpoint	DPB1*09:01	0.0152054	0.265761	0.954374	0.990697	0.0140119	0.19451	0.942572	0.988361	0.381315	0.890513
PsA	ESR	secondary_endpoint	DPB1*10:01	0.463224	0.212251	0.0290773	0.731943	-0.263261	0.171581	0.12495	0.83381	0.0862653	0.800983
PsA	ESR	secondary_endpoint	DPB1*11:01	0.435805	0.19244	0.0235354	0.71285	-0.189629	0.161053	0.239023	0.861505	0.0283428	0.731943
PsA	ESR	secondary_endpoint	DPB1*13:01	0.122965	0.181224	0.497438	0.91433	-0.1549	0.157345	0.324889	0.874871	0.424182	0.890513
PsA	ESR	secondary_endpoint	DPB1*14:01	-0.125986	0.234074	0.590416	0.928357	0.0675544	0.205218	0.742017	0.949366	0.746217	0.950418
PsA	ESR	secondary_endpoint	DPB1*15:01	0.0466149	0.258586	0.856942	0.969706	0.158267	0.213326	0.458148	0.899713	0.289062	0.87233
PsA	ESR	secondary_endpoint	DPB1*17:01	0.0950127	0.165135	0.565045	0.927131	-0.171626	0.135582	0.205568	0.85712	0.415023	0.890513
PsA	ESR	secondary_endpoint	DPB1*19:01	0.122154	0.280896	0.663655	0.94093	-0.322129	0.213233	0.130867	0.83381	0.177444	0.850409
PsA	ESR	secondary_endpoint	DPB1HLA104_01HLA104_01	-0.192335	0.181516	0.289324	0.87233	0.401378	0.156875	0.0105101	0.684982	0.00718378	0.684982
PsA	ESR	secondary_endpoint	DQA1*01:01	-0.0974622	0.0695079	0.160863	0.835095	0.0691204	0.0591899	0.242898	0.861505	0.402972	0.890513
PsA	ESR	secondary_endpoint	DQA1*01:02	0.0188684	0.0603308	0.754472	0.951723	-0.0353036	0.0519241	0.496563	0.91433	0.346416	0.88604
PsA	ESR	secondary_endpoint	DQA1*01:03	0.0042071	0.0904876	0.962917	0.991093	-0.081278	0.077192	0.292372	0.87233	0.130162	0.83381
PsA	ESR	secondary_endpoint	DQA1*01:04	0.0825733	0.138815	0.551946	0.924207	-0.0753257	0.120104	0.530548	0.917406	0.725674	0.946253
PsA	ESR	secondary_endpoint	DQA1*01:05	-0.295166	0.323204	0.361111	0.890489	-0.0370386	0.219555	0.866034	0.97278	0.085296	0.800983
PsA	ESR	secondary_endpoint	DQA1*02:01	0.0346009	0.058448	0.553854	0.92522	-0.00695535	0.0496411	0.888571	0.976377	0.70367	0.94537
PsA	ESR	secondary_endpoint	DQA1*03:01	-0.125734	0.088309	0.154506	0.834558	0.141042	0.0756217	0.0621678	0.794729	0.129866	0.83381
PsA	ESR	secondary_endpoint	DQA1*03:02	0.680583	0.225358	0.00252767	0.60961	-0.473449	0.198363	0.0169965	0.684982	0.0172901	0.684982
PsA	ESR	secondary_endpoint	DQA1*03:03	-0.0600875	0.123339	0.626136	0.935844	0.0171215	0.107147	0.873043	0.974734	0.643459	0.937841
PsA	ESR	secondary_endpoint	DQA1*04:01	-0.0811605	0.175306	0.64339	0.937841	0.107185	0.162036	0.508298	0.914935	0.242932	0.861505
PsA	ESR	secondary_endpoint	DQA1*05:01	0.121421	0.0732049	0.0971876	0.811281	-0.0791883	0.062649	0.20623	0.85712	0.0592851	0.793906
PsA	ESR	secondary_endpoint	DQA1*05:03	-1.13036	0.756075	0.134904	0.83381	1.33918	0.683489	0.0500746	0.757407	0.118642	0.83381
PsA	ESR	secondary_endpoint	DQA1*05:05	-0.0416491	0.0712335	0.55876	0.925995	0.0534467	0.0612082	0.382557	0.890513	0.441868	0.891954
PsA	ESR	secondary_endpoint	DQB1*02:01	0.115995	0.0731347	0.112728	0.83381	-0.0747711	0.0625648	0.232048	0.85712	0.0700506	0.799613
PsA	ESR	secondary_endpoint	DQB1*02:02	0.0584051	0.0698353	0.402971	0.890513	-0.0156312	0.0599558	0.794315	0.957145	0.520114	0.916265
PsA	ESR	secondary_endpoint	DQB1*03:01	-0.0296399	0.0628457	0.637191	0.937841	0.0251725	0.0538016	0.639873	0.937841	0.802503	0.95899
PsA	ESR	secondary_endpoint	DQB1*03:02	-0.0893682	0.0864335	0.301158	0.87233	0.110145	0.0738039	0.135593	0.83381	0.245592	0.861505
PsA	ESR	secondary_endpoint	DQB1*03:03	0.0916216	0.0864262	0.289093	0.87233	-0.0686966	0.0740976	0.35387	0.888884	0.525371	0.91697
PsA	ESR	secondary_endpoint	DQB1*04:02	-0.132706	0.170682	0.436863	0.890513	0.161049	0.157593	0.306815	0.87233	0.193719	0.856356
PsA	ESR	secondary_endpoint	DQB1*05:01	-0.125134	0.0677794	0.0648647	0.799613	0.0707493	0.0577534	0.220566	0.85712	0.158514	0.834558
PsA	ESR	secondary_endpoint	DQB1*05:02	0.0252817	0.107459	0.814	0.960837	-0.0785742	0.0924684	0.395469	0.890513	0.6161	0.933475
PsA	ESR	secondary_endpoint	DQB1*05:03	0.0677286	0.140443	0.629629	0.936319	-0.0443695	0.122012	0.716121	0.945467	0.663606	0.94093
PsA	ESR	secondary_endpoint	DQB1*06:01	-0.301264	0.242412	0.21395	0.85712	0.248544	0.208187	0.232538	0.85712	0.564238	0.927131
PsA	ESR	secondary_endpoint	DQB1*06:02	0.0782208	0.0792123	0.323406	0.874871	-0.045219	0.068406	0.508587	0.914935	0.465863	0.901947
PsA	ESR	secondary_endpoint	DQB1*06:03	0.0347508	0.0967047	0.719334	0.945467	-0.117145	0.0823754	0.155002	0.834558	0.0852551	0.800983
PsA	ESR	secondary_endpoint	DQB1*06:04	-0.273786	0.1303	0.0356238	0.731943	0.206907	0.11155	0.0636199	0.795188	0.0883685	0.805283
PsA	ESR	secondary_endpoint	DRB1*01:01	-0.082609	0.0794768	0.298614	0.87233	0.0624701	0.0671748	0.35239	0.887893	0.505415	0.914775
PsA	ESR	secondary_endpoint	DRB1*01:02	-0.200576	0.189149	0.288957	0.87233	0.145398	0.13482	0.280826	0.87233	0.43926	0.890513
PsA	ESR	secondary_endpoint	DRB1*01:03	-0.498158	0.300007	0.0968158	0.811281	0.091048	0.236751	0.700554	0.945132	0.188615	0.852134
PsA	ESR	secondary_endpoint	DRB1*03:01	0.129702	0.0750565	0.0839779	0.800983	-0.0888688	0.0640405	0.16523	0.843242	0.0718774	0.799613
PsA	ESR	secondary_endpoint	DRB1*04:01	-0.134718	0.105889	0.203279	0.85712	0.0802001	0.0879781	0.361984	0.890489	0.273195	0.87233
PsA	ESR	secondary_endpoint	DRB1*04:02	-0.0772856	0.291968	0.791236	0.956805	0.146946	0.22429	0.512364	0.915054	0.669843	0.941346
PsA	ESR	secondary_endpoint	DRB1*04:04	-0.347273	0.192419	0.0711098	0.799613	0.305063	0.173477	0.0786594	0.800983	0.187579	0.85197
PsA	ESR	secondary_endpoint	DRB1*04:05	0.626237	0.441354	0.155928	0.834558	-0.160955	0.331176	0.62696	0.935961	0.232171	0.85712
PsA	ESR	secondary_endpoint	DRB1*04:07	0.448485	0.641972	0.484799	0.911548	-0.467016	0.521655	0.370648	0.890513	0.669945	0.941346
PsA	ESR	secondary_endpoint	DRB1*07:01	0.0274593	0.0602732	0.648692	0.937841	-0.00225701	0.0509838	0.96469	0.991093	0.759804	0.953256
PsA	ESR	secondary_endpoint	DRB1*08:01	-0.144847	0.194339	0.456073	0.899452	0.217245	0.17437	0.212807	0.85712	0.349353	0.887893
PsA	ESR	secondary_endpoint	DRB1*08:02	-1.17434	0.569941	0.0393551	0.732505	0.457402	0.504969	0.365041	0.890489	0.032861	0.731943
PsA	ESR	secondary_endpoint	DRB1*09:01	0.735561	0.241299	0.00230107	0.597676	-0.443812	0.211766	0.0361027	0.731943	0.0175737	0.684982
PsA	ESR	secondary_endpoint	DRB1*10:01	-0.325333	0.329113	0.322902	0.874871	0.0471023	0.238304	0.843314	0.96516	0.0562269	0.77603
PsA	ESR	secondary_endpoint	DRB1*11:01	-0.0428688	0.103545	0.678867	0.941914	0.0662881	0.0876689	0.449578	0.895354	0.637717	0.937841
PsA	ESR	secondary_endpoint	DRB1*11:04	-0.0546624	0.173803	0.753136	0.951723	0.107288	0.144004	0.456248	0.899452	0.543233	0.922801
PsA	ESR	secondary_endpoint	DRB1*12:01	0.326753	0.179134	0.0681413	0.799613	-0.353428	0.134641	0.00866566	0.684982	0.0309904	0.731943
PsA	ESR	secondary_endpoint	DRB1*13:01	0.0628604	0.0998945	0.529174	0.917384	-0.148636	0.0851009	0.0807098	0.800983	0.0482842	0.757407
PsA	ESR	secondary_endpoint	DRB1*13:02	-0.175821	0.127184	0.166842	0.843678	0.123889	0.109084	0.256077	0.866469	0.337096	0.878311
PsA	ESR	secondary_endpoint	DRB1*13:03	-0.188889	0.240436	0.432095	0.890513	0.273448	0.204511	0.181195	0.850493	0.328817	0.874871
PsA	ESR	secondary_endpoint	DRB1*14:01	0.094126	0.143263	0.51117	0.915054	-0.0849842	0.124595	0.495186	0.913758	0.707116	0.945467
PsA	ESR	secondary_endpoint	DRB1*14:02	-1.12938	0.79061	0.153151	0.834558	1.48887	0.703494	0.034311	0.731943	0.0695977	0.799613
PsA	ESR	secondary_endpoint	DRB1*15:01	0.0318631	0.0813229	0.695199	0.944862	-0.0243007	0.0703635	0.729824	0.947543	0.814079	0.960837
PsA	ESR	secondary_endpoint	DRB1*15:02	-0.296998	0.276359	0.282518	0.87233	0.242921	0.236782	0.304927	0.87233	0.654389	0.937841
PsA	ESR	secondary_endpoint	DRB1*16:01	0.0653662	0.113857	0.565895	0.927131	-0.0962192	0.0991381	0.331769	0.875991	0.703629	0.94537
PsA	ESR	secondary_endpoint	DRB1*16:02	0.5562	0.664768	0.402771	0.890513	-0.0563099	0.448428	0.900071	0.977978	0.614919	0.933043
PsA	HAQ-DI​	secondary_endpoint	A*01:01	0.0207377	0.0460346	0.652365	0.937841	0.0153166	0.0398181	0.700485	0.945132	0.220686	0.85712
PsA	HAQ-DI​	secondary_endpoint	A*02:01	0.00622731	0.0357649	0.861773	0.972088	-0.035067	0.0305846	0.251564	0.864289	0.188155	0.852134
PsA	HAQ-DI​	secondary_endpoint	A*02:05	-0.166496	0.239106	0.486224	0.911548	-0.000284545	0.210978	0.998924	0.999461	0.30339	0.87233
PsA	HAQ-DI​	secondary_endpoint	A*02:06	-0.429768	0.681803	0.528472	0.917384	0.645492	0.564535	0.25287	0.864289	0.45647	0.899452
PsA	HAQ-DI​	secondary_endpoint	A*03:01	0.0148244	0.0550522	0.787715	0.956043	0.00877648	0.0479804	0.854862	0.969669	0.506307	0.914775
PsA	HAQ-DI​	secondary_endpoint	A*11:01	0.0233862	0.081	0.772797	0.955694	0.0107874	0.0727276	0.882086	0.976228	0.68047	0.941914
PsA	HAQ-DI​	secondary_endpoint	A*23:01	0.026717	0.127975	0.834629	0.96444	0.0655816	0.110326	0.552222	0.924207	0.248269	0.861505
PsA	HAQ-DI​	secondary_endpoint	A*24:02	-0.0847724	0.0627672	0.176829	0.850409	0.0651255	0.0533607	0.222284	0.85712	0.303604	0.87233
PsA	HAQ-DI​	secondary_endpoint	A*24:03	0.477311	0.473859	0.313797	0.872449	-0.0107024	0.38881	0.97804	0.994003	0.25013	0.863177
PsA	HAQ-DI​	secondary_endpoint	A*25:01	-0.0247728	0.114044	0.828035	0.96409	0.0724769	0.0922978	0.432307	0.890513	0.570885	0.927828
PsA	HAQ-DI​	secondary_endpoint	A*26:01	-0.0867566	0.0952952	0.362612	0.890489	-0.0112916	0.0832381	0.892095	0.977093	0.13616	0.83381
PsA	HAQ-DI​	secondary_endpoint	A*29:02	-0.113908	0.112341	0.310607	0.87233	-0.0374479	0.0826945	0.650659	0.937841	0.243201	0.861505
PsA	HAQ-DI​	secondary_endpoint	A*30:01	0.156952	0.130693	0.229781	0.85712	-0.00639238	0.106848	0.952293	0.990697	0.0198637	0.684982
PsA	HAQ-DI​	secondary_endpoint	A*30:02	0.12887	0.207347	0.534258	0.920637	-0.0397204	0.156101	0.799146	0.95899	0.654924	0.937841
PsA	HAQ-DI​	secondary_endpoint	A*31:01	0.241364	0.139627	0.0838735	0.800983	-0.24112	0.119053	0.042834	0.741849	0.131666	0.83381
PsA	HAQ-DI​	secondary_endpoint	A*32:01	-0.00562811	0.105815	0.957582	0.990999	-0.0358404	0.0827885	0.665076	0.941244	0.287576	0.87233
PsA	HAQ-DI​	secondary_endpoint	A*33:01	0.0326167	0.19109	0.864469	0.97211	0.030223	0.144702	0.834554	0.96444	0.784675	0.956043
PsA	HAQ-DI​	secondary_endpoint	A*68:01	-0.115558	0.106078	0.27599	0.87233	0.0179964	0.0879389	0.837848	0.964592	0.329432	0.874871
PsA	HAQ-DI​	secondary_endpoint	B*07:02	-0.0164085	0.0620355	0.791394	0.956805	-0.00442429	0.0535269	0.934126	0.987708	0.810071	0.960837
PsA	HAQ-DI​	secondary_endpoint	B*08:01	0.0042632	0.0583595	0.941766	0.988361	0.0390422	0.049854	0.433551	0.890513	0.20436	0.85712
PsA	HAQ-DI​	secondary_endpoint	B*13:02	0.00524995	0.0666354	0.937203	0.987987	0.0105899	0.0558935	0.849728	0.96789	0.906457	0.979543
PsA	HAQ-DI​	secondary_endpoint	B*14:01	0.315777	0.253548	0.212973	0.85712	-0.401279	0.203465	0.0485831	0.757407	0.122503	0.83381
PsA	HAQ-DI​	secondary_endpoint	B*14:02	-0.0423097	0.126755	0.738537	0.949024	0.0150602	0.113395	0.894342	0.977337	0.671635	0.941389
PsA	HAQ-DI​	secondary_endpoint	B*15:01	0.107016	0.0795514	0.178546	0.850409	-0.0973997	0.068179	0.153123	0.834558	0.371931	0.890513
PsA	HAQ-DI​	secondary_endpoint	B*15:17	-0.0128902	0.798787	0.987125	0.997497	0.0770371	0.578595	0.894079	0.977214	0.98515	0.996784
PsA	HAQ-DI​	secondary_endpoint	B*18:01	0.0707353	0.0800426	0.376847	0.890513	-0.0390558	0.0671481	0.560811	0.926267	0.574266	0.927828
PsA	HAQ-DI​	secondary_endpoint	B*27:02	-0.09097	0.156989	0.562275	0.927131	0.0193688	0.138355	0.888665	0.976377	0.630093	0.936581
PsA	HAQ-DI​	secondary_endpoint	B*27:05	-0.0568197	0.0683084	0.405516	0.890513	0.0107382	0.0592686	0.856227	0.969706	0.429206	0.890513
PsA	HAQ-DI​	secondary_endpoint	B*35:01	-0.0779664	0.0891587	0.381864	0.890513	0.0728528	0.079916	0.361971	0.890489	0.565466	0.927131
PsA	HAQ-DI​	secondary_endpoint	B*35:02	-0.489444	0.240695	0.0420057	0.741849	0.477233	0.196335	0.0150693	0.684982	0.0658716	0.799613
PsA	HAQ-DI​	secondary_endpoint	B*35:03	-0.0705488	0.149493	0.636983	0.937841	0.0179296	0.128867	0.889345	0.976739	0.727948	0.946764
PsA	HAQ-DI​	secondary_endpoint	B*37:01	0.0905863	0.130638	0.48805	0.911548	-0.0563732	0.106378	0.596158	0.928516	0.747801	0.950924
PsA	HAQ-DI​	secondary_endpoint	B*38:01	-0.0620079	0.0870779	0.476405	0.908934	-0.0594499	0.0762816	0.435774	0.890513	0.0180714	0.684982
PsA	HAQ-DI​	secondary_endpoint	B*39:01	-0.0448023	0.104193	0.667201	0.941244	0.0826586	0.086974	0.341918	0.880762	0.514227	0.915054
PsA	HAQ-DI​	secondary_endpoint	B*39:05	1.28877	0.665409	0.0527688	0.76193	-1.16423	0.551549	0.0347867	0.731943	0.105051	0.825911
PsA	HAQ-DI​	secondary_endpoint	B*39:09	-1.10449	0.754164	0.143051	0.834558	0.925736	0.541778	0.0875066	0.802596	0.22372	0.85712
PsA	HAQ-DI​	secondary_endpoint	B*40:01	0.0704375	0.102818	0.493301	0.911861	-0.100864	0.0840135	0.22992	0.85712	0.350533	0.887893
PsA	HAQ-DI​	secondary_endpoint	B*40:02	-0.11526	0.171922	0.502589	0.914775	0.0203622	0.135357	0.880423	0.976228	0.427706	0.890513
PsA	HAQ-DI​	secondary_endpoint	B*41:01	-0.613966	0.577057	0.287346	0.87233	0.255238	0.39574	0.518951	0.916265	0.561548	0.92687
PsA	HAQ-DI​	secondary_endpoint	B*44:02	0.0221299	0.0741009	0.76521	0.953484	-0.0293123	0.0627459	0.640386	0.937841	0.884458	0.976268
PsA	HAQ-DI​	secondary_endpoint	B*44:03	-0.0318157	0.0933446	0.733223	0.947934	0.0268813	0.0692455	0.697866	0.945132	0.881016	0.976228
PsA	HAQ-DI​	secondary_endpoint	B*45:01	-0.312716	0.295918	0.290618	0.87233	0.354663	0.261832	0.175564	0.848126	0.381175	0.890513
PsA	HAQ-DI​	secondary_endpoint	B*48:01	-0.974001	0.648321	0.133008	0.83381	0.882876	0.551409	0.109348	0.831899	0.274232	0.87233
PsA	HAQ-DI​	secondary_endpoint	B*49:01	0.0999573	0.154523	0.517711	0.916265	-0.000150439	0.124867	0.999039	0.999461	0.409094	0.890513
PsA	HAQ-DI​	secondary_endpoint	B*50:01	-0.254435	0.186259	0.171929	0.847539	0.199122	0.144662	0.168678	0.844296	0.334489	0.878311
PsA	HAQ-DI​	secondary_endpoint	B*51:01	0.14855	0.0913848	0.104047	0.824821	-0.0632115	0.0769191	0.411195	0.890513	0.133008	0.83381
PsA	HAQ-DI​	secondary_endpoint	B*52:01	-0.176379	0.189257	0.35136	0.887893	0.193363	0.16809	0.25	0.863177	0.568511	0.927828
PsA	HAQ-DI​	secondary_endpoint	B*55:01	-0.185141	0.164186	0.259476	0.86919	0.254528	0.136265	0.0617785	0.794289	0.155781	0.834558
PsA	HAQ-DI​	secondary_endpoint	B*56:01	0.120996	0.20667	0.558242	0.925995	-0.157015	0.172399	0.362418	0.890489	0.627966	0.936249
PsA	HAQ-DI​	secondary_endpoint	B*57:01	0.0540704	0.0637576	0.396403	0.890513	0.0191915	0.0542284	0.723413	0.945467	0.0782571	0.800983
PsA	HAQ-DI​	secondary_endpoint	B*58:01	-0.24153	0.22432	0.281606	0.87233	0.0326579	0.164361	0.842501	0.96516	0.309213	0.87233
PsA	HAQ-DI​	secondary_endpoint	C*01:02	0.0264617	0.0796986	0.739873	0.949264	-0.0572708	0.0681275	0.400549	0.890513	0.574908	0.927828
PsA	HAQ-DI​	secondary_endpoint	C*02:02	-0.0567136	0.0662046	0.391643	0.890513	0.041238	0.0568927	0.468551	0.903792	0.4001	0.890513
PsA	HAQ-DI​	secondary_endpoint	C*03:03	0.0707109	0.0857835	0.409771	0.890513	-0.0317286	0.0729361	0.663548	0.94093	0.64308	0.937841
PsA	HAQ-DI​	secondary_endpoint	C*03:04	0.0399333	0.0821301	0.626811	0.935961	-0.0849785	0.0720965	0.238527	0.861505	0.146206	0.834558
PsA	HAQ-DI​	secondary_endpoint	C*04:01	-0.0490254	0.0601744	0.415231	0.890513	0.0683486	0.0531864	0.198765	0.85712	0.254716	0.864289
PsA	HAQ-DI​	secondary_endpoint	C*05:01	-8.33263e-05	0.0756554	0.999121	0.999461	-0.00664372	0.0639982	0.917319	0.983113	0.951817	0.990697
PsA	HAQ-DI​	secondary_endpoint	C*06:02	0.00922967	0.0448227	0.836857	0.96444	0.0244553	0.0382831	0.522952	0.916265	0.115124	0.83381
PsA	HAQ-DI​	secondary_endpoint	C*07:01	0.0523264	0.0491636	0.287178	0.87233	-0.0163957	0.0421458	0.697258	0.945132	0.153812	0.834558
PsA	HAQ-DI​	secondary_endpoint	C*07:02	-0.0127702	0.0556829	0.818607	0.962286	-0.0116964	0.0484039	0.809057	0.960837	0.679958	0.941914
PsA	HAQ-DI​	secondary_endpoint	C*07:04	-0.152767	0.141851	0.281501	0.87233	0.0589782	0.125182	0.637541	0.937841	0.132384	0.83381
PsA	HAQ-DI​	secondary_endpoint	C*08:01	-0.053025	0.743987	0.943182	0.988361	-0.15933	0.533512	0.765211	0.953484	0.887066	0.976268
PsA	HAQ-DI​	secondary_endpoint	C*08:02	-0.0355357	0.118793	0.764834	0.953484	-0.0331043	0.105532	0.753757	0.951723	0.327736	0.874871
PsA	HAQ-DI​	secondary_endpoint	C*12:02	0.00756187	0.170002	0.964521	0.991093	0.0435748	0.150249	0.771802	0.955694	0.786284	0.956043
PsA	HAQ-DI​	secondary_endpoint	C*12:03	-0.109144	0.0580461	0.060068	0.793906	0.0327859	0.0490094	0.503514	0.914775	0.0306816	0.731943
PsA	HAQ-DI​	secondary_endpoint	C*14:02	-0.0165011	0.204465	0.935677	0.987987	-0.0179509	0.177826	0.919593	0.983636	0.752731	0.951723
PsA	HAQ-DI​	secondary_endpoint	C*15:02	0.291129	0.13013	0.0252721	0.731943	-0.186531	0.108159	0.0846011	0.800983	0.0607757	0.794289
PsA	HAQ-DI​	secondary_endpoint	C*16:01	-0.00138149	0.11699	0.990578	0.997988	-0.0414182	0.1007	0.68085	0.941914	0.391835	0.890513
PsA	HAQ-DI​	secondary_endpoint	C*16:02	0.534529	0.656401	0.415454	0.890513	-0.357388	0.544042	0.511237	0.915054	0.718173	0.945467
PsA	HAQ-DI​	secondary_endpoint	C*17:01	0.428257	0.231344	0.0641452	0.797845	-0.144874	0.197214	0.46258	0.900569	0.0125313	0.684982
PsA	HAQ-DI​	secondary_endpoint	DPB1*01:01	0.182386	0.0850328	0.031962	0.731943	-0.117114	0.0742614	0.114785	0.83381	0.0934894	0.810895
PsA	HAQ-DI​	secondary_endpoint	DPB1*02:01	-0.0621843	0.0498643	0.212372	0.85712	0.0264205	0.042979	0.538733	0.922122	0.309354	0.87233
PsA	HAQ-DI​	secondary_endpoint	DPB1*03:01	-0.00575795	0.0676391	0.93216	0.987417	0.0286025	0.059179	0.628867	0.936319	0.481138	0.908934
PsA	HAQ-DI​	secondary_endpoint	DPB1*04:01	-0.0113484	0.0343414	0.741055	0.949264	-0.00333194	0.0292555	0.909324	0.980884	0.7246	0.945467
PsA	HAQ-DI​	secondary_endpoint	DPB1*04:02	0.0765261	0.0505951	0.130402	0.83381	-0.0586785	0.0437628	0.179975	0.850493	0.326428	0.874871
PsA	HAQ-DI​	secondary_endpoint	DPB1*05:01	0.0803894	0.136754	0.556641	0.925976	-0.0531219	0.12211	0.663538	0.94093	0.604509	0.930953
PsA	HAQ-DI​	secondary_endpoint	DPB1*06:01	0.070488	0.154516	0.648256	0.937841	-0.131594	0.130465	0.31314	0.872449	0.318401	0.874476
PsA	HAQ-DI​	secondary_endpoint	DPB1*09:01	0.404157	0.191039	0.0343809	0.731943	-0.00467797	0.142134	0.973744	0.992465	0.0104765	0.684982
PsA	HAQ-DI​	secondary_endpoint	DPB1*10:01	0.0809898	0.15298	0.596518	0.928516	-0.0188723	0.123618	0.878662	0.975775	0.780828	0.956043
PsA	HAQ-DI​	secondary_endpoint	DPB1*11:01	-0.118598	0.139176	0.394135	0.890513	0.0614528	0.116857	0.598971	0.92937	0.327331	0.874871
PsA	HAQ-DI​	secondary_endpoint	DPB1*13:01	-0.126778	0.131601	0.335368	0.878311	0.216325	0.11427	0.0583443	0.788253	0.00376107	0.684982
PsA	HAQ-DI​	secondary_endpoint	DPB1*14:01	0.196199	0.171446	0.252467	0.864289	-0.124852	0.150435	0.406573	0.890513	0.251603	0.864289
PsA	HAQ-DI​	secondary_endpoint	DPB1*15:01	-0.124049	0.186263	0.505416	0.914775	0.0704184	0.153722	0.646888	0.937841	0.79124	0.956805
PsA	HAQ-DI​	secondary_endpoint	DPB1*17:01	-0.135822	0.120849	0.261056	0.869302	0.131014	0.100222	0.191131	0.856015	0.37537	0.890513
PsA	HAQ-DI​	secondary_endpoint	DPB1*19:01	0.0341826	0.209516	0.8704	0.974041	0.00222074	0.16295	0.989126	0.997706	0.962704	0.991093
PsA	HAQ-DI​	secondary_endpoint	DPB1HLA104_01HLA104_01	-0.217014	0.132252	0.100814	0.818595	0.126908	0.114854	0.269181	0.871858	0.291874	0.87233
PsA	HAQ-DI​	secondary_endpoint	DQA1*01:01	-0.00923495	0.0506445	0.855309	0.969669	0.00213374	0.0431817	0.96059	0.991093	0.659659	0.938289
PsA	HAQ-DI​	secondary_endpoint	DQA1*01:02	-0.011437	0.0439175	0.794541	0.957145	0.0138596	0.0378736	0.714407	0.945467	0.602508	0.93063
PsA	HAQ-DI​	secondary_endpoint	DQA1*01:03	0.0147793	0.0663714	0.823788	0.963865	-0.0666336	0.0567277	0.240146	0.861505	0.205165	0.85712
PsA	HAQ-DI​	secondary_endpoint	DQA1*01:04	-0.045345	0.101774	0.655924	0.937841	0.0163702	0.0879029	0.852264	0.969079	0.649389	0.937841
PsA	HAQ-DI​	secondary_endpoint	DQA1*01:05	-0.24335	0.232827	0.295932	0.87233	-0.11858	0.163635	0.468659	0.903792	0.00107498	0.53848
PsA	HAQ-DI​	secondary_endpoint	DQA1*02:01	-0.0102263	0.0425397	0.810025	0.960837	0.0294099	0.0361604	0.416037	0.890513	0.413029	0.890513
PsA	HAQ-DI​	secondary_endpoint	DQA1*03:01	-0.0564832	0.0644344	0.380704	0.890513	0.0444491	0.0552332	0.420962	0.890513	0.623199	0.935844
PsA	HAQ-DI​	secondary_endpoint	DQA1*03:02	0.136582	0.165909	0.410373	0.890513	-0.0610639	0.145686	0.675108	0.941597	0.147925	0.834558
PsA	HAQ-DI​	secondary_endpoint	DQA1*03:03	0.050921	0.0897669	0.570539	0.927828	-0.0429809	0.0780118	0.581665	0.928357	0.63625	0.937841
PsA	HAQ-DI​	secondary_endpoint	DQA1*04:01	0.0160364	0.12763	0.90001	0.977978	-0.0143243	0.118016	0.903393	0.978688	0.506695	0.914775
PsA	HAQ-DI​	secondary_endpoint	DQA1*05:01	0.0370589	0.0531939	0.486005	0.911548	-0.00983859	0.0455701	0.829065	0.964163	0.606944	0.931346
PsA	HAQ-DI​	secondary_endpoint	DQA1*05:03	0.464047	0.597541	0.437398	0.890513	-0.226507	0.54024	0.675018	0.941597	0.585253	0.928357
PsA	HAQ-DI​	secondary_endpoint	DQA1*05:05	0.0211368	0.0518931	0.683777	0.941914	-0.0128884	0.0446103	0.77265	0.955694	0.291542	0.87233
PsA	HAQ-DI​	secondary_endpoint	DQB1*02:01	0.0340766	0.0531216	0.52121	0.916265	-0.00716713	0.045488	0.874803	0.975465	0.576232	0.927828
PsA	HAQ-DI​	secondary_endpoint	DQB1*02:02	-0.0430939	0.0507792	0.396074	0.890513	0.0227059	0.0436424	0.602874	0.930838	0.512346	0.915054
PsA	HAQ-DI​	secondary_endpoint	DQB1*03:01	0.0463564	0.0457412	0.310845	0.87233	-0.0401782	0.0391739	0.305063	0.87233	0.245496	0.861505
PsA	HAQ-DI​	secondary_endpoint	DQB1*03:02	-0.063754	0.0630257	0.311751	0.872449	0.0411443	0.0538661	0.444972	0.894459	0.622548	0.935844
PsA	HAQ-DI​	secondary_endpoint	DQB1*03:03	0.0541852	0.0631053	0.390535	0.890513	0.0284943	0.054204	0.599106	0.92937	0.0362512	0.731943
PsA	HAQ-DI​	secondary_endpoint	DQB1*04:02	-0.086331	0.123986	0.486244	0.911548	0.0756016	0.114632	0.509566	0.915054	0.441662	0.891954
PsA	HAQ-DI​	secondary_endpoint	DQB1*05:01	-0.0189003	0.0493679	0.701834	0.94537	-0.00908037	0.0421336	0.829367	0.964163	0.379841	0.890513
PsA	HAQ-DI​	secondary_endpoint	DQB1*05:02	-0.00861148	0.0782972	0.912422	0.982007	0.014894	0.0676937	0.825855	0.96402	0.896035	0.977978
PsA	HAQ-DI​	secondary_endpoint	DQB1*05:03	-0.0446353	0.103024	0.664833	0.941244	0.0245299	0.0894271	0.783854	0.956043	0.723083	0.945467
PsA	HAQ-DI​	secondary_endpoint	DQB1*06:01	-0.0380333	0.178965	0.831702	0.964185	0.0414603	0.153811	0.787504	0.956043	0.958434	0.990999
PsA	HAQ-DI​	secondary_endpoint	DQB1*06:02	0.000109918	0.0575029	0.998475	0.999461	0.0106327	0.0496894	0.83056	0.964185	0.275265	0.87233
PsA	HAQ-DI​	secondary_endpoint	DQB1*06:03	0.00764636	0.0708501	0.914057	0.982234	-0.0732755	0.0605533	0.226241	0.85712	0.126842	0.83381
PsA	HAQ-DI​	secondary_endpoint	DQB1*06:04	0.0259543	0.0957314	0.786302	0.956043	-0.0438898	0.0821414	0.593121	0.928357	0.310915	0.87233
PsA	HAQ-DI​	secondary_endpoint	DRB1*01:01	0.0209323	0.0575688	0.716153	0.945467	-0.00862554	0.0488133	0.85974	0.971141	0.659771	0.938289
PsA	HAQ-DI​	secondary_endpoint	DRB1*01:02	-0.235637	0.13599	0.0831401	0.800983	0.208983	0.0977539	0.032529	0.731943	0.0307158	0.731943
PsA	HAQ-DI​	secondary_endpoint	DRB1*01:03	-0.322234	0.217659	0.138753	0.833969	-0.0463111	0.173547	0.789584	0.956431	0.160185	0.834558
PsA	HAQ-DI​	secondary_endpoint	DRB1*03:01	0.0430589	0.0542689	0.427524	0.890513	-0.00985463	0.0463433	0.831605	0.964185	0.53926	0.922122
PsA	HAQ-DI​	secondary_endpoint	DRB1*04:01	-0.0642339	0.0763097	0.399926	0.890513	0.0629757	0.0634207	0.320718	0.874871	0.423518	0.890513
PsA	HAQ-DI​	secondary_endpoint	DRB1*04:02	-0.264032	0.226477	0.243686	0.861505	0.024002	0.175162	0.891009	0.976974	0.290302	0.87233
PsA	HAQ-DI​	secondary_endpoint	DRB1*04:04	0.236801	0.13845	0.0871983	0.801606	-0.195258	0.12487	0.11789	0.83381	0.231606	0.85712
PsA	HAQ-DI​	secondary_endpoint	DRB1*04:05	-0.203853	0.31818	0.521728	0.916265	-0.126472	0.240881	0.599556	0.92937	0.231921	0.85712
PsA	HAQ-DI​	secondary_endpoint	DRB1*04:07	0.382961	0.502101	0.445632	0.894536	-0.128417	0.401171	0.748889	0.951193	0.660622	0.938543
PsA	HAQ-DI​	secondary_endpoint	DRB1*07:01	-0.0193917	0.043612	0.656579	0.937841	0.0332047	0.0369513	0.368862	0.890489	0.510426	0.915054
PsA	HAQ-DI​	secondary_endpoint	DRB1*08:01	0.137052	0.139882	0.3272	0.874871	-0.132825	0.12589	0.291388	0.87233	0.383399	0.890513
PsA	HAQ-DI​	secondary_endpoint	DRB1*08:02	-0.946305	0.442615	0.0325177	0.731943	0.578266	0.393642	0.141829	0.834558	0.0829708	0.800983
PsA	HAQ-DI​	secondary_endpoint	DRB1*09:01	0.0402834	0.176715	0.81968	0.962465	0.0295291	0.154663	0.848584	0.967095	0.189673	0.852392
PsA	HAQ-DI​	secondary_endpoint	DRB1*10:01	-0.258358	0.236335	0.274312	0.87233	-0.0690417	0.175034	0.693251	0.944862	0.000987426	0.53848
PsA	HAQ-DI​	secondary_endpoint	DRB1*11:01	0.0409746	0.07503	0.584991	0.928357	-0.0183148	0.0636955	0.773701	0.955694	0.373142	0.890513
PsA	HAQ-DI​	secondary_endpoint	DRB1*11:04	0.0910958	0.124976	0.466058	0.901947	0.00770674	0.10415	0.941013	0.988143	0.387365	0.890513
PsA	HAQ-DI​	secondary_endpoint	DRB1*12:01	0.0274763	0.129369	0.831805	0.964185	-0.076583	0.0972064	0.430791	0.890513	0.639337	0.937841
PsA	HAQ-DI​	secondary_endpoint	DRB1*13:01	0.0111304	0.0727995	0.878484	0.975775	-0.0821644	0.0621639	0.186256	0.850493	0.101879	0.818595
PsA	HAQ-DI​	secondary_endpoint	DRB1*13:02	-0.0366557	0.0929214	0.693226	0.944862	0.0115599	0.0798939	0.884955	0.976268	0.675796	0.941597
PsA	HAQ-DI​	secondary_endpoint	DRB1*13:03	0.188812	0.173067	0.275284	0.87233	-0.0973796	0.147245	0.508391	0.914935	0.486447	0.911548
PsA	HAQ-DI​	secondary_endpoint	DRB1*14:01	-0.0776962	0.104534	0.457322	0.899713	0.0598547	0.0905959	0.508819	0.915054	0.592538	0.928357
PsA	HAQ-DI​	secondary_endpoint	DRB1*14:02	0.431674	0.611704	0.480381	0.908934	0.0788918	0.544253	0.884747	0.976268	0.200579	0.85712
PsA	HAQ-DI​	secondary_endpoint	DRB1*15:01	-0.00899362	0.0587176	0.878266	0.975775	0.0235281	0.0508042	0.643282	0.937841	0.43509	0.890513
PsA	HAQ-DI​	secondary_endpoint	DRB1*15:02	-0.0504369	0.202325	0.803139	0.95899	0.097817	0.173427	0.572739	0.927828	0.799652	0.95899
PsA	HAQ-DI​	secondary_endpoint	DRB1*16:01	-0.0652592	0.0824767	0.428802	0.890513	0.0656774	0.072106	0.362377	0.890489	0.74217	0.949366
PsA	HAQ-DI​	secondary_endpoint	DRB1*16:02	-0.162572	0.513067	0.751348	0.951723	-0.00714982	0.346515	0.983538	0.995926	0.912599	0.982007
PsA	SJC76	secondary_endpoint	A*01:01	0.0300994	0.0864931	0.727842	0.946764	-0.121706	0.0748875	0.104123	0.824821	0.0409328	0.737445
PsA	SJC76	secondary_endpoint	A*02:01	-0.0816843	0.0670169	0.222897	0.85712	0.0613856	0.0573386	0.284358	0.87233	0.307913	0.87233
PsA	SJC76	secondary_endpoint	A*02:05	0.535116	0.447272	0.23154	0.85712	-0.691649	0.395125	0.0800397	0.800983	0.158416	0.834558
PsA	SJC76	secondary_endpoint	A*02:06	-1.06686	1.21239	0.378876	0.890513	1.26197	0.993633	0.204066	0.85712	0.43282	0.890513
PsA	SJC76	secondary_endpoint	A*03:01	0.20099	0.103359	0.0518262	0.759275	-0.0929133	0.0899401	0.301577	0.87233	0.0375761	0.731943
PsA	SJC76	secondary_endpoint	A*11:01	0.21314	0.152416	0.16199	0.835632	-0.114951	0.136755	0.400592	0.890513	0.245259	0.861505
PsA	SJC76	secondary_endpoint	A*23:01	0.0451318	0.241036	0.851472	0.968667	0.102854	0.208193	0.621282	0.935395	0.360129	0.890489
PsA	SJC76	secondary_endpoint	A*24:02	-0.0572251	0.117893	0.627395	0.93599	0.0394476	0.100257	0.693975	0.944862	0.884595	0.976268
PsA	SJC76	secondary_endpoint	A*24:03	0.269191	0.840398	0.748731	0.951177	0.442434	0.690735	0.52183	0.916265	0.295367	0.87233
PsA	SJC76	secondary_endpoint	A*25:01	-0.0730897	0.215805	0.734848	0.948148	-0.00134327	0.174655	0.993864	0.999234	0.842053	0.96516
PsA	SJC76	secondary_endpoint	A*26:01	-0.216617	0.179366	0.22717	0.85712	0.134966	0.156749	0.389222	0.890513	0.430024	0.890513
PsA	SJC76	secondary_endpoint	A*29:02	0.295739	0.20792	0.15492	0.834558	-0.0805655	0.151899	0.595842	0.928516	0.0763941	0.800983
PsA	SJC76	secondary_endpoint	A*30:01	-0.0371867	0.246302	0.879991	0.976228	0.0838513	0.199119	0.673674	0.941597	0.694033	0.944862
PsA	SJC76	secondary_endpoint	A*30:02	-0.304474	0.392287	0.437661	0.890513	0.087967	0.29383	0.76465	0.953484	0.289584	0.87233
PsA	SJC76	secondary_endpoint	A*31:01	-0.153832	0.262548	0.557929	0.925995	-0.00669744	0.223464	0.97609	0.993017	0.266306	0.871073
PsA	SJC76	secondary_endpoint	A*32:01	0.0271822	0.198009	0.890811	0.976922	-0.113327	0.155376	0.465773	0.901947	0.63409	0.937841
PsA	SJC76	secondary_endpoint	A*33:01	0.179142	0.361592	0.6203	0.935395	0.013219	0.269771	0.960919	0.991093	0.601121	0.92959
PsA	SJC76	secondary_endpoint	A*68:01	-0.163994	0.199383	0.410787	0.890513	0.202679	0.165256	0.220026	0.85712	0.481507	0.908934
PsA	SJC76	secondary_endpoint	B*07:02	0.134896	0.117336	0.250287	0.863177	-0.130315	0.101117	0.197484	0.856774	0.258738	0.867969
PsA	SJC76	secondary_endpoint	B*08:01	-0.00450996	0.110701	0.967503	0.992186	-0.0626115	0.0945345	0.50777	0.914935	0.423607	0.890513
PsA	SJC76	secondary_endpoint	B*13:02	-0.202952	0.125991	0.107214	0.825911	0.184884	0.105723	0.0803339	0.800983	0.256691	0.866469
PsA	SJC76	secondary_endpoint	B*14:01	0.351773	0.465366	0.449705	0.895354	-0.666537	0.38627	0.0844242	0.800983	0.109481	0.831899
PsA	SJC76	secondary_endpoint	B*14:02	0.224218	0.240619	0.35142	0.887893	-0.193012	0.215313	0.370026	0.890513	0.422661	0.890513
PsA	SJC76	secondary_endpoint	B*15:01	0.0456	0.150991	0.762648	0.953484	-0.00661201	0.129548	0.959294	0.991093	0.723807	0.945467
PsA	SJC76	secondary_endpoint	B*15:17	-0.873206	1.56379	0.576577	0.927828	0.842207	1.13048	0.456271	0.899452	0.757684	0.95277
PsA	SJC76	secondary_endpoint	B*18:01	-0.0914338	0.150993	0.544814	0.922801	0.0249236	0.126481	0.843785	0.965342	0.536462	0.921432
PsA	SJC76	secondary_endpoint	B*27:02	-0.199905	0.297706	0.501912	0.914775	0.102924	0.26218	0.694638	0.944862	0.734483	0.948148
PsA	SJC76	secondary_endpoint	B*27:05	-0.287494	0.129576	0.0265048	0.731943	0.125602	0.112404	0.263814	0.869852	0.0130995	0.684982
PsA	SJC76	secondary_endpoint	B*35:01	0.0681722	0.169327	0.687237	0.942762	-0.00703267	0.151907	0.963074	0.991093	0.624722	0.935844
PsA	SJC76	secondary_endpoint	B*35:02	0.00413902	0.457283	0.992778	0.998496	0.00793392	0.377256	0.983221	0.995915	0.436496	0.890513
PsA	SJC76	secondary_endpoint	B*35:03	0.052216	0.284662	0.854459	0.969669	-0.00623524	0.245352	0.979725	0.994384	0.812861	0.960837
PsA	SJC76	secondary_endpoint	B*37:01	0.232773	0.247931	0.3478	0.887893	-0.136964	0.202396	0.498588	0.914775	0.397245	0.890513
PsA	SJC76	secondary_endpoint	B*38:01	-0.173364	0.165529	0.294948	0.87233	0.106969	0.144936	0.460491	0.900379	0.238407	0.861505
PsA	SJC76	secondary_endpoint	B*39:01	-0.277087	0.196969	0.159499	0.834558	-0.0326627	0.164748	0.842843	0.96516	0.0167021	0.684982
PsA	SJC76	secondary_endpoint	B*39:05	-2.26265	1.31147	0.0844778	0.800983	1.3604	1.10107	0.216635	0.85712	0.221744	0.85712
PsA	SJC76	secondary_endpoint	B*39:09	-0.0920824	1.43821	0.94895	0.989878	2.27861	1.04202	0.0287627	0.731943	0.0144162	0.684982
PsA	SJC76	secondary_endpoint	B*40:01	0.13802	0.194685	0.478361	0.908934	-0.12896	0.160633	0.422076	0.890513	0.663795	0.94093
PsA	SJC76	secondary_endpoint	B*40:02	0.260453	0.32628	0.424726	0.890513	-0.420493	0.257499	0.102471	0.819662	0.247428	0.861505
PsA	SJC76	secondary_endpoint	B*41:01	0.728675	1.13599	0.521233	0.916265	-0.0647976	0.779006	0.933709	0.987708	0.703402	0.94537
PsA	SJC76	secondary_endpoint	B*44:02	-0.00349322	0.13957	0.980032	0.994477	0.177613	0.11798	0.132208	0.83381	0.026354	0.731943
PsA	SJC76	secondary_endpoint	B*44:03	0.282673	0.176526	0.109308	0.831899	-0.0414968	0.132309	0.753799	0.951723	0.125235	0.83381
PsA	SJC76	secondary_endpoint	B*45:01	0.770271	0.561719	0.17029	0.844875	-0.501694	0.497019	0.31278	0.872449	0.354278	0.888884
PsA	SJC76	secondary_endpoint	B*48:01	0.532124	1.26682	0.674451	0.941597	-1.33257	1.07939	0.216995	0.85712	0.218758	0.85712
PsA	SJC76	secondary_endpoint	B*49:01	-0.152298	0.285128	0.593246	0.928357	0.289353	0.229985	0.208343	0.85712	0.24577	0.861505
PsA	SJC76	secondary_endpoint	B*50:01	0.0879152	0.35593	0.804907	0.959992	0.013403	0.276555	0.961346	0.991093	0.278709	0.87233
PsA	SJC76	secondary_endpoint	B*51:01	-0.00823331	0.167715	0.960847	0.991093	0.100591	0.139064	0.469467	0.903988	0.339201	0.878713
PsA	SJC76	secondary_endpoint	B*52:01	-0.235822	0.360627	0.513161	0.915054	0.425791	0.32051	0.18402	0.850493	0.400622	0.890513
PsA	SJC76	secondary_endpoint	B*55:01	0.636137	0.311807	0.0413341	0.737445	-0.320983	0.259814	0.216669	0.85712	0.0790461	0.800983
PsA	SJC76	secondary_endpoint	B*56:01	0.553795	0.392293	0.158042	0.834558	-0.483785	0.327159	0.139208	0.833969	0.318496	0.874476
PsA	SJC76	secondary_endpoint	B*57:01	0.0935937	0.12049	0.437292	0.890513	-0.153327	0.102392	0.134277	0.83381	0.0714951	0.799613
PsA	SJC76	secondary_endpoint	B*58:01	-0.655298	0.425694	0.123716	0.83381	0.470766	0.313125	0.132724	0.83381	0.170354	0.844875
PsA	SJC76	secondary_endpoint	C*01:02	-0.156394	0.149523	0.295585	0.87233	-0.00515463	0.127874	0.967846	0.992225	0.175682	0.848126
PsA	SJC76	secondary_endpoint	C*02:02	-0.0474438	0.124788	0.703802	0.94537	0.0101078	0.107209	0.924886	0.985405	0.511839	0.915054
PsA	SJC76	secondary_endpoint	C*03:03	0.15405	0.161527	0.34023	0.878713	-0.0630676	0.137491	0.646447	0.937841	0.449229	0.895354
PsA	SJC76	secondary_endpoint	C*03:04	0.160535	0.154551	0.298935	0.87233	-0.167344	0.135944	0.21833	0.85712	0.192487	0.856243
PsA	SJC76	secondary_endpoint	C*04:01	0.0918889	0.113319	0.417431	0.890513	-0.0110141	0.100304	0.912562	0.982007	0.260173	0.869302
PsA	SJC76	secondary_endpoint	C*05:01	0.0335285	0.141583	0.812802	0.960837	0.137417	0.119508	0.250205	0.863177	0.024758	0.725371
PsA	SJC76	secondary_endpoint	C*06:02	0.0103899	0.0842878	0.901896	0.978369	-0.0272334	0.0719404	0.705019	0.945467	0.33822	0.878311
PsA	SJC76	secondary_endpoint	C*07:01	-0.0055984	0.0923596	0.951666	0.990697	-0.0427852	0.0791546	0.588834	0.928357	0.427975	0.890513
PsA	SJC76	secondary_endpoint	C*07:02	0.025369	0.104522	0.808226	0.960837	-0.0174951	0.0907528	0.847133	0.966287	0.240248	0.861505
PsA	SJC76	secondary_endpoint	C*07:04	-0.496638	0.260396	0.0564895	0.77603	0.443239	0.228115	0.0520101	0.759275	0.0223156	0.695308
PsA	SJC76	secondary_endpoint	C*08:01	-1.84677	1.38621	0.182782	0.850493	1.23632	0.993048	0.213141	0.85712	0.375575	0.890513
PsA	SJC76	secondary_endpoint	C*08:02	0.25519	0.223373	0.25327	0.864289	-0.327665	0.199055	0.0997417	0.815978	0.0717564	0.799613
PsA	SJC76	secondary_endpoint	C*12:02	-0.164497	0.319462	0.606609	0.931346	0.278943	0.282211	0.322948	0.874871	0.355518	0.888884
PsA	SJC76	secondary_endpoint	C*12:03	-0.213603	0.109411	0.0509029	0.759275	0.0840267	0.0923453	0.362866	0.890489	0.0327757	0.731943
PsA	SJC76	secondary_endpoint	C*14:02	-0.0427248	0.385504	0.911752	0.982007	-0.0483623	0.335455	0.885367	0.976268	0.714333	0.945467
PsA	SJC76	secondary_endpoint	C*15:02	0.0850996	0.245648	0.72902	0.947543	0.0192905	0.204234	0.924749	0.985405	0.498679	0.914775
PsA	SJC76	secondary_endpoint	C*16:01	0.235315	0.220196	0.285224	0.87233	-0.0738676	0.190041	0.697503	0.945132	0.316158	0.873674
PsA	SJC76	secondary_endpoint	C*16:02	-1.17759	1.21038	0.330597	0.874871	1.09941	1.01743	0.279884	0.87233	0.551867	0.924207
PsA	SJC76	secondary_endpoint	C*17:01	0.197777	0.437035	0.650878	0.937841	0.024821	0.372269	0.94684	0.988747	0.504921	0.914775
PsA	SJC76	secondary_endpoint	DPB1*01:01	0.221552	0.158786	0.162929	0.836743	-0.257755	0.138649	0.0630205	0.795188	0.180707	0.850493
PsA	SJC76	secondary_endpoint	DPB1*02:01	-0.0174992	0.0928983	0.850587	0.968191	0.0363703	0.0800181	0.649451	0.937841	0.481424	0.908934
PsA	SJC76	secondary_endpoint	DPB1*03:01	0.162944	0.125746	0.195038	0.856356	-0.11053	0.109876	0.314441	0.872449	0.172739	0.84786
PsA	SJC76	secondary_endpoint	DPB1*04:01	-0.0904528	0.0640684	0.158004	0.834558	0.0585755	0.0546204	0.283536	0.87233	0.117641	0.83381
PsA	SJC76	secondary_endpoint	DPB1*04:02	-0.114964	0.0943089	0.222838	0.85712	0.0520525	0.0814889	0.522974	0.916265	0.400005	0.890513
PsA	SJC76	secondary_endpoint	DPB1*05:01	0.190059	0.2554	0.456779	0.899452	-0.00341857	0.228202	0.988048	0.997545	0.200873	0.85712
PsA	SJC76	secondary_endpoint	DPB1*06:01	0.27151	0.289846	0.348893	0.887893	-0.151481	0.242922	0.532905	0.919513	0.328095	0.874871
PsA	SJC76	secondary_endpoint	DPB1*09:01	0.546122	0.358762	0.127949	0.83381	-0.4312	0.275728	0.117851	0.83381	0.116938	0.83381
PsA	SJC76	secondary_endpoint	DPB1*10:01	0.342889	0.286604	0.231545	0.85712	-0.480682	0.231555	0.0379045	0.731943	0.0842387	0.800983
PsA	SJC76	secondary_endpoint	DPB1*11:01	0.0121906	0.260399	0.962661	0.991093	0.0590345	0.218588	0.787105	0.956043	0.852408	0.969079
PsA	SJC76	secondary_endpoint	DPB1*13:01	-0.410773	0.245725	0.0945875	0.810895	0.246539	0.213576	0.248361	0.861505	0.184816	0.850493
PsA	SJC76	secondary_endpoint	DPB1*14:01	0.161442	0.319705	0.613577	0.932901	-0.202399	0.280305	0.470255	0.904133	0.749366	0.951241
PsA	SJC76	secondary_endpoint	DPB1*15:01	-0.149749	0.349088	0.667945	0.941244	0.408883	0.28821	0.155987	0.834558	0.157824	0.834558
PsA	SJC76	secondary_endpoint	DPB1*17:01	0.160411	0.224607	0.475115	0.908815	-0.0941617	0.185348	0.611436	0.932475	0.344167	0.883059
PsA	SJC76	secondary_endpoint	DPB1*19:01	0.386843	0.380405	0.309189	0.87233	-0.362515	0.288676	0.209193	0.85712	0.452471	0.896948
PsA	SJC76	secondary_endpoint	DPB1HLA104_01HLA104_01	-0.0924913	0.247301	0.708402	0.945467	0.165678	0.214246	0.439342	0.890513	0.481935	0.908934
PsA	SJC76	secondary_endpoint	DQA1*01:01	0.0215591	0.094634	0.819789	0.962465	0.0657261	0.080521	0.414352	0.890513	0.133133	0.83381
PsA	SJC76	secondary_endpoint	DQA1*01:02	0.00430595	0.0822263	0.958236	0.990999	0.00996242	0.0708389	0.888158	0.976377	0.348494	0.887893
PsA	SJC76	secondary_endpoint	DQA1*01:03	-0.0585778	0.12373	0.635905	0.937841	-0.00998845	0.1056	0.924642	0.985405	0.555117	0.925242
PsA	SJC76	secondary_endpoint	DQA1*01:04	0.134267	0.189682	0.479036	0.908934	-0.0113268	0.164282	0.945032	0.988361	0.156918	0.834558
PsA	SJC76	secondary_endpoint	DQA1*01:05	0.115394	0.440155	0.793192	0.95699	-0.13381	0.30412	0.659944	0.938331	0.799743	0.95899
PsA	SJC76	secondary_endpoint	DQA1*02:01	-0.0165103	0.0796892	0.835866	0.96444	-0.0305131	0.0677186	0.652287	0.937841	0.268413	0.871858
PsA	SJC76	secondary_endpoint	DQA1*03:01	-0.0648117	0.120505	0.590691	0.928357	0.0499207	0.103199	0.628575	0.936249	0.606651	0.931346
PsA	SJC76	secondary_endpoint	DQA1*03:02	0.360553	0.309755	0.244425	0.861505	-0.403237	0.271584	0.137608	0.83381	0.228909	0.85712
PsA	SJC76	secondary_endpoint	DQA1*03:03	0.0368577	0.168241	0.82659	0.96402	0.0805489	0.14624	0.581771	0.928357	0.36858	0.890489
PsA	SJC76	secondary_endpoint	DQA1*04:01	0.20804	0.239714	0.385466	0.890513	-0.170194	0.221822	0.44293	0.892673	0.732629	0.94792
PsA	SJC76	secondary_endpoint	DQA1*05:01	-0.0817169	0.0997261	0.412551	0.890513	-0.0112234	0.0854968	0.895559	0.97776	0.216065	0.85712
PsA	SJC76	secondary_endpoint	DQA1*05:03	-1.30291	1.07812	0.226856	0.85712	0.541362	0.975108	0.57877	0.928217	0.207504	0.85712
PsA	SJC76	secondary_endpoint	DQA1*05:05	0.0312655	0.0982536	0.750324	0.951723	-0.0258318	0.0845556	0.759985	0.953256	0.586915	0.928357
PsA	SJC76	secondary_endpoint	DQB1*02:01	-0.0728893	0.0995016	0.463836	0.900569	-0.0136745	0.085276	0.8726	0.974617	0.233321	0.85712
PsA	SJC76	secondary_endpoint	DQB1*02:02	-0.0366234	0.095128	0.700244	0.945132	0.0117697	0.0817737	0.885555	0.976268	0.71803	0.945467
PsA	SJC76	secondary_endpoint	DQB1*03:01	0.0318294	0.0862422	0.712076	0.945467	-0.00759836	0.0739407	0.918151	0.983262	0.730344	0.947599
PsA	SJC76	secondary_endpoint	DQB1*03:02	-0.0953292	0.117763	0.418226	0.890513	0.0648096	0.100588	0.519378	0.916265	0.632628	0.937841
PsA	SJC76	secondary_endpoint	DQB1*03:03	0.104995	0.117715	0.372422	0.890513	-0.146894	0.100832	0.145168	0.834558	0.302244	0.87233
PsA	SJC76	secondary_endpoint	DQB1*04:02	0.0738548	0.232581	0.750831	0.951723	-0.0587822	0.214836	0.78438	0.956043	0.552198	0.924207
PsA	SJC76	secondary_endpoint	DQB1*05:01	0.0244814	0.0921953	0.790594	0.956805	0.0641341	0.0785042	0.413957	0.890513	0.105385	0.825911
PsA	SJC76	secondary_endpoint	DQB1*05:02	0.00784394	0.146492	0.957298	0.990999	-0.0161921	0.12618	0.897891	0.977978	0.641261	0.937841
PsA	SJC76	secondary_endpoint	DQB1*05:03	0.171159	0.191083	0.370396	0.890513	-0.0176537	0.166222	0.915419	0.982684	0.107623	0.826303
PsA	SJC76	secondary_endpoint	DQB1*06:01	-0.298219	0.331335	0.368091	0.890489	0.352125	0.284431	0.215716	0.85712	0.578235	0.928217
PsA	SJC76	secondary_endpoint	DQB1*06:02	-0.034189	0.107907	0.751368	0.951723	0.0339713	0.093225	0.715558	0.945467	0.580508	0.928357
PsA	SJC76	secondary_endpoint	DQB1*06:03	-0.053249	0.131728	0.686041	0.941914	-0.0492425	0.112223	0.660814	0.938543	0.368904	0.890489
PsA	SJC76	secondary_endpoint	DQB1*06:04	0.0419239	0.177735	0.813527	0.960837	-0.0254331	0.152311	0.867385	0.973192	0.935851	0.987987
PsA	SJC76	secondary_endpoint	DRB1*01:01	0.087477	0.107029	0.413747	0.890513	0.0402621	0.0905034	0.656415	0.937841	0.0718486	0.799613
PsA	SJC76	secondary_endpoint	DRB1*01:02	-0.255337	0.255423	0.317474	0.873918	0.312562	0.181341	0.0847775	0.800983	0.325658	0.874871
PsA	SJC76	secondary_endpoint	DRB1*01:03	-0.631175	0.406959	0.120912	0.83381	0.476186	0.321949	0.139121	0.833969	0.335093	0.878311
PsA	SJC76	secondary_endpoint	DRB1*03:01	-0.0553797	0.101279	0.584515	0.928357	-0.0379916	0.0865655	0.660751	0.938543	0.204596	0.85712
PsA	SJC76	secondary_endpoint	DRB1*04:01	-0.0202444	0.143045	0.887455	0.976366	0.0418997	0.118861	0.724456	0.945467	0.866802	0.973042
PsA	SJC76	secondary_endpoint	DRB1*04:02	-0.344633	0.394357	0.382166	0.890513	0.260132	0.302913	0.390468	0.890513	0.574452	0.927828
PsA	SJC76	secondary_endpoint	DRB1*04:04	0.238766	0.259918	0.358295	0.890379	-0.131349	0.234499	0.575394	0.927828	0.54251	0.922801
PsA	SJC76	secondary_endpoint	DRB1*04:05	0.636779	0.595691	0.285081	0.87233	-0.761309	0.446042	0.0878578	0.803554	0.205197	0.85712
PsA	SJC76	secondary_endpoint	DRB1*04:07	-1.85628	0.853504	0.0296377	0.731943	1.50248	0.69197	0.0299084	0.731943	0.0786207	0.800983
PsA	SJC76	secondary_endpoint	DRB1*07:01	-0.0036016	0.0813265	0.964677	0.991093	-0.0386394	0.0688646	0.574735	0.927828	0.541943	0.922801
PsA	SJC76	secondary_endpoint	DRB1*08:01	0.241732	0.262505	0.357119	0.890379	-0.22272	0.235507	0.344301	0.883059	0.594014	0.928357
PsA	SJC76	secondary_endpoint	DRB1*08:02	-0.682059	0.792064	0.389174	0.890513	0.64453	0.709181	0.363436	0.890489	0.654463	0.937841
PsA	SJC76	secondary_endpoint	DRB1*09:01	0.260165	0.327345	0.426746	0.890513	-0.350144	0.285767	0.220472	0.85712	0.52302	0.916265
PsA	SJC76	secondary_endpoint	DRB1*10:01	0.111489	0.445164	0.802243	0.95899	-0.0616165	0.32263	0.84854	0.967095	0.873099	0.974734
PsA	SJC76	secondary_endpoint	DRB1*11:01	0.0199775	0.139838	0.8864	0.976268	0.0467367	0.11841	0.693064	0.944862	0.58993	0.928357
PsA	SJC76	secondary_endpoint	DRB1*11:04	-0.125735	0.234608	0.592002	0.928357	0.133803	0.194486	0.491461	0.911793	0.773246	0.955694
PsA	SJC76	secondary_endpoint	DRB1*12:01	0.221809	0.241999	0.359367	0.890489	-0.243618	0.181978	0.180662	0.850493	0.356638	0.890379
PsA	SJC76	secondary_endpoint	DRB1*13:01	-0.0751445	0.134788	0.577186	0.927828	-0.0295302	0.114807	0.797012	0.957944	0.43477	0.890513
PsA	SJC76	secondary_endpoint	DRB1*13:02	0.126026	0.17188	0.463422	0.900569	-0.0893313	0.147502	0.544762	0.922801	0.779994	0.956043
PsA	SJC76	secondary_endpoint	DRB1*13:03	0.461706	0.32468	0.155017	0.834558	-0.445961	0.276211	0.106405	0.825911	0.270622	0.87233
PsA	SJC76	secondary_endpoint	DRB1*14:01	0.0815372	0.192619	0.67207	0.941389	0.0910558	0.167312	0.586285	0.928357	0.167202	0.843678
PsA	SJC76	secondary_endpoint	DRB1*14:02	-1.25232	1.08351	0.247764	0.861505	0.535238	0.96413	0.578791	0.928217	0.305334	0.87233
PsA	SJC76	secondary_endpoint	DRB1*15:01	-0.0375695	0.109716	0.73203	0.947845	0.0219103	0.0949495	0.817503	0.962286	0.585812	0.928357
PsA	SJC76	secondary_endpoint	DRB1*15:02	-0.175444	0.373748	0.638772	0.937841	0.244819	0.319967	0.444189	0.893592	0.668909	0.941346
PsA	SJC76	secondary_endpoint	DRB1*16:01	-0.0439329	0.153408	0.774588	0.955763	0.0285974	0.133825	0.830787	0.964185	0.427562	0.890513
PsA	SJC76	secondary_endpoint	DRB1*16:02	0.240141	0.907808	0.791372	0.956805	0.270731	0.610587	0.65748	0.937841	0.703482	0.94537
PsO	PASI	primary_endpoint	A*01:01	-0.114607	0.136712	0.401859	0.96881	0.0809469	0.182391	0.657181	0.973243	0.323001	0.730186
PsO	PASI	primary_endpoint	A*02:01	-0.0450514	0.108497	0.677971	0.974095	0.0324291	0.117385	0.782346	0.973243	0.818013	0.891029
PsO	PASI	primary_endpoint	A*02:05	-0.196536	0.286896	0.493318	0.96881	0.094248	0.360933	0.793997	0.973243	0.617538	0.837175
PsO	PASI	primary_endpoint	A*03:01	0.484105	0.309028	0.117222	0.96881	-0.348646	0.206899	0.0919694	0.795766	0.050314	0.627592
PsO	PASI	primary_endpoint	A*11:01	0.0113646	0.204748	0.955736	0.996801	0.0754393	0.199751	0.705678	0.973243	0.450815	0.79136
PsO	PASI	primary_endpoint	A*23:01	-0.4876	0.684789	0.476438	0.96881	0.112807	0.34353	0.742626	0.973243	0.218757	0.730186
PsO	PASI	primary_endpoint	A*24:02	0.300353	0.220758	0.173654	0.96881	-0.317572	0.263883	0.228798	0.918769	0.244179	0.730186
PsO	PASI	primary_endpoint	A*25:01	-0.00152845	0.618769	0.998029	0.998829	0.186671	0.420397	0.657018	0.973243	0.316361	0.730186
PsO	PASI	primary_endpoint	A*26:01	0.00877699	0.142018	0.950721	0.996801	0.226055	0.402572	0.574438	0.973243	0.699929	0.850455
PsO	PASI	primary_endpoint	A*29:02	-0.155464	0.247696	0.53024	0.96881	0.145597	0.192252	0.448855	0.947775	0.653128	0.837528
PsO	PASI	primary_endpoint	A*30:01	-0.00854103	0.373118	0.981737	0.998829	-0.182222	0.218378	0.404036	0.947775	0.414638	0.771648
PsO	PASI	primary_endpoint	A*31:01	0.00862615	0.27596	0.975063	0.996801	-0.19627	0.288419	0.496184	0.963801	0.509399	0.799192
PsO	PASI	primary_endpoint	A*32:01	-0.108014	0.165937	0.51509	0.96881	0.538646	0.208411	0.0097509	0.494319	0.0884179	0.627592
PsO	PASI	primary_endpoint	A*68:01	-0.0265585	0.240192	0.911956	0.996801	0.14958	0.419777	0.721591	0.973243	0.721709	0.852082
PsO	PASI	primary_endpoint	B*07:02	0.0390419	0.174538	0.823001	0.990556	0.0010388	0.250983	0.996698	0.998516	0.729022	0.856175
PsO	PASI	primary_endpoint	B*08:01	-0.152224	0.188807	0.420102	0.96881	0.143479	0.229503	0.53186	0.963801	0.188532	0.730186
PsO	PASI	primary_endpoint	B*13:02	-0.088328	0.217063	0.684064	0.974095	0.0510014	0.205979	0.80444	0.973243	0.719394	0.851839
PsO	PASI	primary_endpoint	B*14:02	-0.278517	0.227002	0.219847	0.96881	0.057459	0.441567	0.896467	0.973243	0.234978	0.730186
PsO	PASI	primary_endpoint	B*15:01	0.336621	0.433855	0.437818	0.96881	-0.466712	0.33004	0.15733	0.890454	0.420964	0.772008
PsO	PASI	primary_endpoint	B*18:01	0.107765	0.410272	0.792807	0.979422	-0.313333	0.283043	0.268286	0.918769	0.324941	0.730186
PsO	PASI	primary_endpoint	B*27:05	0.625345	0.36941	0.0904894	0.96881	-0.360888	0.355831	0.310482	0.946281	0.0951458	0.627592
PsO	PASI	primary_endpoint	B*35:01	-0.291397	0.129152	0.0240566	0.96881	0.359171	0.212598	0.0911367	0.795766	0.0548365	0.627592
PsO	PASI	primary_endpoint	B*35:03	0.0446191	0.752542	0.95272	0.996801	-0.201722	0.31001	0.515243	0.963801	0.8	0.88593
PsO	PASI	primary_endpoint	B*37:01	0.752786	0.581455	0.195437	0.96881	-0.53709	0.331314	0.104998	0.847704	0.125748	0.657481
PsO	PASI	primary_endpoint	B*38:01	-0.349037	0.344232	0.310602	0.96881	0.350789	0.318753	0.271112	0.918769	0.584336	0.829297
PsO	PASI	primary_endpoint	B*39:01	-0.845968	0.321864	0.00858031	0.966964	0.764251	0.482785	0.113421	0.876514	0.223528	0.730186
PsO	PASI	primary_endpoint	B*40:01	0.596568	0.318515	0.0610734	0.96881	-0.468808	0.256325	0.067406	0.795766	0.0766451	0.627592
PsO	PASI	primary_endpoint	B*44:02	-0.247512	0.18701	0.185661	0.96881	0.212997	0.233714	0.362106	0.946315	0.587608	0.829297
PsO	PASI	primary_endpoint	B*44:03	-0.057593	0.21561	0.789379	0.979422	-0.0345264	0.168815	0.837945	0.973243	0.0443593	0.627592
PsO	PASI	primary_endpoint	B*49:01	-0.248113	0.205566	0.227441	0.96881	0.492799	0.514351	0.338014	0.946315	0.138244	0.70985
PsO	PASI	primary_endpoint	B*50:01	0.601536	1.82013	0.741029	0.974095	-0.666168	0.441182	0.131053	0.876514	0.158201	0.70985
PsO	PASI	primary_endpoint	B*51:01	0.735557	0.37946	0.0525708	0.96881	-0.417391	0.241736	0.0842323	0.795766	0.0277827	0.627592
PsO	PASI	primary_endpoint	B*52:01	0.354493	1.27601	0.781155	0.979422	0.0466992	0.588164	0.936716	0.975843	0.0748431	0.627592
PsO	PASI	primary_endpoint	B*55:01	-0.0539207	1.55403	0.972321	0.996801	0.310021	0.511242	0.544243	0.971534	0.0624478	0.627592
PsO	PASI	primary_endpoint	B*57:01	-0.164884	0.150051	0.271832	0.96881	-0.0108486	0.179445	0.951792	0.980803	0.0388729	0.627592
PsO	PASI	primary_endpoint	B*58:01	-0.177882	0.268478	0.507615	0.96881	0.0605404	0.37439	0.871539	0.973243	0.812265	0.889103
PsO	PASI	primary_endpoint	C*01:02	0.364513	0.406934	0.370384	0.96881	-0.0938023	0.32819	0.775018	0.973243	0.159996	0.70985
PsO	PASI	primary_endpoint	C*02:02	0.443814	0.273352	0.104461	0.96881	-0.184082	0.289529	0.524908	0.963801	0.00159356	0.292368
PsO	PASI	primary_endpoint	C*03:03	0.105884	0.279329	0.70464	0.974095	0.0254698	0.272546	0.925545	0.973243	0.424846	0.772008
PsO	PASI	primary_endpoint	C*03:04	0.24456	0.24461	0.317408	0.96881	-0.254402	0.248344	0.30565	0.946281	0.289288	0.730186
PsO	PASI	primary_endpoint	C*04:01	-0.222807	0.122679	0.0693428	0.96881	0.100533	0.171747	0.558311	0.973243	0.0854349	0.627592
PsO	PASI	primary_endpoint	C*05:01	-0.163848	0.199315	0.411046	0.96881	0.198716	0.256436	0.43839	0.947775	0.74814	0.870188
PsO	PASI	primary_endpoint	C*06:02	0.0770512	0.171348	0.652944	0.974095	-0.215253	0.150275	0.152032	0.887932	0.00208409	0.292368
PsO	PASI	primary_endpoint	C*07:01	-0.110612	0.132131	0.402516	0.96881	0.181651	0.17401	0.296525	0.946281	0.454629	0.79136
PsO	PASI	primary_endpoint	C*07:02	-0.0468958	0.147421	0.750403	0.979422	0.0505756	0.225111	0.822237	0.973243	0.784943	0.878716
PsO	PASI	primary_endpoint	C*07:04	-0.36296	0.528278	0.492044	0.96881	0.158271	0.304894	0.603689	0.973243	0.713662	0.85174
PsO	PASI	primary_endpoint	C*08:02	-0.0428805	0.181192	0.812922	0.990556	-0.29562	0.377879	0.434029	0.947775	0.158544	0.70985
PsO	PASI	primary_endpoint	C*12:03	-0.181008	0.241109	0.452814	0.96881	0.171858	0.217473	0.429381	0.947775	0.613448	0.837175
PsO	PASI	primary_endpoint	C*15:02	1.07146	0.676945	0.113471	0.96881	-0.0736466	0.26638	0.782185	0.973243	0.167259	0.721038
PsO	PASI	primary_endpoint	C*16:01	0.0859763	0.277672	0.75684	0.979422	0.0309008	0.200321	0.877408	0.973243	0.232082	0.730186
PsO	PASI	primary_endpoint	DPB1*01:01	-0.0657992	0.235104	0.779575	0.979422	0.109809	0.314791	0.727215	0.973243	0.862018	0.907357
PsO	PASI	primary_endpoint	DPB1*02:01	-0.313089	0.214703	0.144773	0.96881	0.328185	0.176737	0.0633241	0.795766	0.149093	0.70985
PsO	PASI	primary_endpoint	DPB1*03:01	-0.161533	0.133558	0.226484	0.96881	0.101035	0.16021	0.528278	0.963801	0.376605	0.75184
PsO	PASI	primary_endpoint	DPB1*04:01	0.116377	0.109492	0.287833	0.96881	-0.060282	0.117916	0.60919	0.973243	0.201947	0.730186
PsO	PASI	primary_endpoint	DPB1*04:02	0.10546	0.165344	0.523587	0.96881	-0.141201	0.176705	0.424247	0.947775	0.1995	0.730186
PsO	PASI	primary_endpoint	DPB1*05:01	-0.280622	0.198468	0.157379	0.96881	0.196236	0.315297	0.533689	0.963801	0.575325	0.826888
PsO	PASI	primary_endpoint	DPB1*06:01	0.39668	0.616753	0.520111	0.96881	-0.538863	0.356123	0.130244	0.876514	0.218952	0.730186
PsO	PASI	primary_endpoint	DPB1*09:01	-0.250878	3.1353	0.936224	0.996801	0.238639	0.372332	0.521568	0.963801	0.624093	0.837175
PsO	PASI	primary_endpoint	DPB1*10:01	0.212044	1.70103	0.900796	0.996801	-0.0721427	0.590748	0.902803	0.973243	0.636121	0.837175
PsO	PASI	primary_endpoint	DPB1*11:01	-0.188561	0.370743	0.611032	0.970804	0.201314	0.249799	0.420299	0.947775	0.694669	0.850455
PsO	PASI	primary_endpoint	DPB1*13:01	-0.588595	0.486002	0.225858	0.96881	0.347701	0.279791	0.213972	0.918769	0.303495	0.730186
PsO	PASI	primary_endpoint	DPB1*17:01	-0.158215	0.384107	0.68041	0.974095	0.0528126	0.515381	0.918381	0.973243	0.883296	0.92017
PsO	PASI	primary_endpoint	DPB1HLA104_01HLA104_01	1.01218	0.930459	0.276673	0.96881	-0.800337	0.277918	0.00397984	0.494319	0.00720561	0.551386
PsO	PASI	primary_endpoint	DQA1*01:01	0.506054	0.197846	0.0105331	0.966964	-0.241507	0.183838	0.188948	0.909935	0.229091	0.730186
PsO	PASI	primary_endpoint	DQA1*01:02	-0.137178	0.10919	0.209	0.96881	0.160459	0.161925	0.321713	0.946281	0.233506	0.730186
PsO	PASI	primary_endpoint	DQA1*01:03	-0.0267767	0.173917	0.877639	0.996801	0.133516	0.232183	0.565259	0.973243	0.278312	0.730186
PsO	PASI	primary_endpoint	DQA1*01:04	-0.111781	0.485241	0.81781	0.990556	-0.402851	0.278308	0.147757	0.876514	0.281159	0.730186
PsO	PASI	primary_endpoint	DQA1*02:01	-0.123961	0.158419	0.433929	0.96881	0.018441	0.131969	0.888868	0.973243	0.0527303	0.627592
PsO	PASI	primary_endpoint	DQA1*03:01	0.364517	0.201461	0.0703944	0.96881	-0.316514	0.208153	0.128365	0.876514	0.251054	0.730186
PsO	PASI	primary_endpoint	DQA1*03:02	0.448932	0.550322	0.414637	0.96881	-0.213872	0.301483	0.478076	0.957947	0.550034	0.816609
PsO	PASI	primary_endpoint	DQA1*03:03	0.0388575	0.178523	0.827693	0.990556	0.10473	0.250279	0.675615	0.973243	0.426081	0.772008
PsO	PASI	primary_endpoint	DQA1*04:01	-0.294521	0.218823	0.178324	0.96881	0.16233	0.287212	0.571942	0.973243	0.479018	0.799192
PsO	PASI	primary_endpoint	DQA1*05:01	-0.218145	0.148493	0.141816	0.96881	0.21799	0.241658	0.367024	0.946315	0.329772	0.730186
PsO	PASI	primary_endpoint	DQA1*05:05	-0.139531	0.205347	0.496829	0.96881	0.0877654	0.215542	0.683873	0.973243	0.350319	0.730186
PsO	PASI	primary_endpoint	DQB1*02:01	-0.217012	0.148155	0.142986	0.96881	0.21928	0.241004	0.362895	0.946315	0.323467	0.730186
PsO	PASI	primary_endpoint	DQB1*02:02	-0.0870058	0.249	0.726774	0.974095	0.00209392	0.161827	0.989676	0.994944	0.215416	0.730186
PsO	PASI	primary_endpoint	DQB1*03:01	-0.0520228	0.135019	0.700015	0.974095	0.0757492	0.166627	0.649395	0.973243	0.101495	0.627976
PsO	PASI	primary_endpoint	DQB1*03:02	0.237777	0.184116	0.196546	0.96881	-0.21923	0.194568	0.259849	0.918769	0.330291	0.730186
PsO	PASI	primary_endpoint	DQB1*03:03	-0.0841086	0.155828	0.589367	0.96881	-0.0360037	0.163132	0.825324	0.973243	0.207829	0.730186
PsO	PASI	primary_endpoint	DQB1*04:02	-0.303538	0.211951	0.152112	0.96881	0.149964	0.27827	0.589946	0.973243	0.505688	0.799192
PsO	PASI	primary_endpoint	DQB1*05:01	0.48646	0.186308	0.00902658	0.966964	-0.319673	0.180131	0.0759532	0.795766	0.111469	0.627976
PsO	PASI	primary_endpoint	DQB1*05:02	-0.0299395	0.23488	0.898571	0.996801	0.0887447	0.509636	0.86176	0.973243	0.608412	0.837175
PsO	PASI	primary_endpoint	DQB1*05:03	-0.104052	0.485854	0.83042	0.990556	-0.0298345	0.391975	0.939329	0.975843	0.654461	0.837528
PsO	PASI	primary_endpoint	DQB1*06:01	-0.327911	0.615766	0.594362	0.96881	0.203481	0.493012	0.679805	0.973243	0.86731	0.910426
PsO	PASI	primary_endpoint	DQB1*06:02	-0.0684219	0.152334	0.653319	0.974095	0.162593	0.221595	0.463109	0.951805	0.202603	0.730186
PsO	PASI	primary_endpoint	DQB1*06:03	0.00787875	0.205504	0.969418	0.996801	0.118013	0.251222	0.638531	0.973243	0.34107	0.730186
PsO	PASI	primary_endpoint	DQB1*06:04	-0.0176494	0.160977	0.912696	0.996801	-0.0383023	0.224389	0.864463	0.973243	0.607614	0.837175
PsO	PASI	primary_endpoint	DRB1*01:01	0.159406	0.311886	0.609279	0.970804	-0.134955	0.211015	0.522464	0.963801	0.785384	0.878716
PsO	PASI	primary_endpoint	DRB1*01:02	0.395503	0.212587	0.062825	0.96881	-0.671937	0.397558	0.0909971	0.795766	0.26232	0.730186
PsO	PASI	primary_endpoint	DRB1*03:01	-0.232943	0.150029	0.120507	0.96881	0.194629	0.239676	0.416762	0.947775	0.311221	0.730186
PsO	PASI	primary_endpoint	DRB1*04:01	0.215201	0.223671	0.335982	0.96881	-0.277201	0.232891	0.233944	0.918769	0.411435	0.771648
PsO	PASI	primary_endpoint	DRB1*04:02	-0.430662	0.757951	0.569904	0.96881	0.434005	0.392025	0.268258	0.918769	0.0776463	0.627592
PsO	PASI	primary_endpoint	DRB1*04:04	0.467023	0.421538	0.267904	0.96881	-0.505781	0.346627	0.144524	0.876514	0.328826	0.730186
PsO	PASI	primary_endpoint	DRB1*04:07	0.54968	0.393356	0.16229	0.96881	-0.0343425	0.709262	0.961381	0.982865	0.0839325	0.627592
PsO	PASI	primary_endpoint	DRB1*07:01	-0.131246	0.159098	0.409407	0.96881	0.0444141	0.131952	0.736424	0.973243	0.0774169	0.627592
PsO	PASI	primary_endpoint	DRB1*08:01	-0.152651	0.238059	0.521372	0.96881	0.0248236	0.331415	0.940293	0.975843	0.801503	0.88593
PsO	PASI	primary_endpoint	DRB1*08:02	0.182121	1.28074	0.886922	0.996801	-0.372412	0.620221	0.548206	0.973243	0.685261	0.848153
PsO	PASI	primary_endpoint	DRB1*09:01	0.368273	0.565756	0.515085	0.96881	-0.222854	0.290628	0.443198	0.947775	0.400069	0.770183
PsO	PASI	primary_endpoint	DRB1*11:01	-0.339416	0.389748	0.38383	0.96881	0.20606	0.327929	0.529763	0.963801	0.180189	0.72603
PsO	PASI	primary_endpoint	DRB1*11:04	-0.170418	0.397471	0.668101	0.974095	-0.0320127	0.301766	0.915515	0.973243	0.352458	0.730186
PsO	PASI	primary_endpoint	DRB1*12:01	0.362166	0.991634	0.714946	0.974095	-0.464388	0.4299	0.280043	0.922309	0.551843	0.816609
PsO	PASI	primary_endpoint	DRB1*13:01	0.0169128	0.200482	0.93277	0.996801	0.102671	0.246751	0.677343	0.973243	0.301645	0.730186
PsO	PASI	primary_endpoint	DRB1*13:02	-0.00418345	0.141513	0.976416	0.996801	0.0701627	0.210657	0.739084	0.973243	0.37177	0.748835
PsO	PASI	primary_endpoint	DRB1*13:03	0.81162	2.87699	0.777861	0.979422	-0.337776	0.330167	0.306287	0.946281	0.357786	0.734117
PsO	PASI	primary_endpoint	DRB1*14:01	-0.0791051	0.478574	0.868713	0.996801	-0.546456	0.261865	0.0369076	0.795766	0.303698	0.730186
PsO	PASI	primary_endpoint	DRB1*15:01	-0.0584419	0.153302	0.703039	0.974095	0.16121	0.220212	0.464127	0.951805	0.157127	0.70985
PsO	PASI	primary_endpoint	DRB1*15:02	-0.249793	0.89324	0.779747	0.979422	0.106364	0.5036	0.832726	0.973243	0.918874	0.939922
PsO	PASI	primary_endpoint	DRB1*16:01	-0.0369495	0.2432	0.879242	0.996801	0.0423073	0.505036	0.933239	0.975843	0.685145	0.848153
PsO	PASI	primary_endpoint	DRB1*16:02	-0.434203	1.22592	0.723199	0.974095	0.530232	0.747478	0.478101	0.957947	0.761785	0.87311
PsO	hsCRP	secondary_endpoint	A*01:01	0.218575	0.191416	0.253501	0.864289	-0.284512	0.186705	0.127543	0.83381	0.0770981	0.800983
PsO	hsCRP	secondary_endpoint	A*02:01	0.0622623	0.123559	0.614326	0.932951	-0.0393179	0.11742	0.737739	0.948876	0.529091	0.917384
PsO	hsCRP	secondary_endpoint	A*02:05	-0.143375	0.422076	0.734089	0.948148	0.13766	0.320887	0.667925	0.941244	0.0151371	0.684982
PsO	hsCRP	secondary_endpoint	A*03:01	-0.0646398	0.229788	0.778479	0.956043	0.0251544	0.221792	0.909702	0.981018	0.534059	0.920537
PsO	hsCRP	secondary_endpoint	A*11:01	-0.158067	0.230012	0.491948	0.911793	0.195323	0.215317	0.364333	0.890489	0.587776	0.928357
PsO	hsCRP	secondary_endpoint	A*23:01	-0.0626452	0.381045	0.869413	0.973791	0.0177134	0.347636	0.959362	0.991093	0.90316	0.978682
PsO	hsCRP	secondary_endpoint	A*24:02	0.347696	0.273814	0.204147	0.85712	-0.341141	0.261491	0.192029	0.856243	0.534737	0.920976
PsO	hsCRP	secondary_endpoint	A*25:01	-1.91234	0.499287	0.000128075	0.278008	1.96914	0.481762	4.36284e-05	0.217789	0.000229152	0.315531
PsO	hsCRP	secondary_endpoint	A*26:01	-0.24964	0.493285	0.612803	0.932763	0.21767	0.483156	0.652338	0.937841	0.760319	0.953256
PsO	hsCRP	secondary_endpoint	A*29:02	0.0211446	0.290306	0.941937	0.988361	-0.0242471	0.185988	0.896274	0.977978	0.863023	0.97211
PsO	hsCRP	secondary_endpoint	A*30:01	-0.331001	0.305733	0.278965	0.87233	0.171191	0.219809	0.436089	0.890513	0.446748	0.895145
PsO	hsCRP	secondary_endpoint	A*31:01	-0.281142	0.301907	0.351739	0.887893	0.255535	0.276773	0.355869	0.888921	0.423144	0.890513
PsO	hsCRP	secondary_endpoint	A*32:01	0.130822	0.438688	0.765541	0.953484	-0.0390464	0.190381	0.837497	0.96444	0.743998	0.949797
PsO	hsCRP	secondary_endpoint	A*33:01	1.03382	0.891771	0.246338	0.861505	0.249254	0.187267	0.183186	0.850493	0.0469747	0.757407
PsO	hsCRP	secondary_endpoint	A*68:01	0.851835	0.44522	0.0557107	0.77603	-0.452933	0.421615	0.282697	0.87233	0.0115005	0.684982
PsO	hsCRP	secondary_endpoint	B*07:02	0.288915	0.286467	0.313193	0.872449	-0.231899	0.278653	0.405287	0.890513	0.494662	0.913308
PsO	hsCRP	secondary_endpoint	B*08:01	0.35144	0.251559	0.162399	0.835632	-0.432172	0.242623	0.074872	0.800983	0.107217	0.825911
PsO	hsCRP	secondary_endpoint	B*13:02	-0.156515	0.244444	0.521984	0.916265	0.227561	0.237382	0.337746	0.878311	0.361465	0.890489
PsO	hsCRP	secondary_endpoint	B*14:02	1.16428	0.499963	0.0198736	0.684982	-1.13141	0.485175	0.0197022	0.684982	0.0637625	0.795443
PsO	hsCRP	secondary_endpoint	B*15:01	-0.189637	0.359362	0.597705	0.928823	0.145034	0.348831	0.677577	0.941914	0.802327	0.95899
PsO	hsCRP	secondary_endpoint	B*18:01	-0.365251	0.394377	0.35437	0.888884	0.425733	0.38015	0.262753	0.869386	0.459675	0.89973
PsO	hsCRP	secondary_endpoint	B*27:02	0.529211	0.872743	0.544265	0.922801	-0.715655	0.828239	0.38755	0.890513	0.547221	0.923518
PsO	hsCRP	secondary_endpoint	B*27:05	-0.705563	0.494111	0.153308	0.834558	0.734055	0.483618	0.129055	0.83381	0.305478	0.87233
PsO	hsCRP	secondary_endpoint	B*35:01	-0.16725	0.248495	0.500914	0.914775	0.0574001	0.230663	0.803478	0.95899	0.484766	0.911548
PsO	hsCRP	secondary_endpoint	B*35:03	0.135615	0.606726	0.823131	0.963865	0.0284946	0.590224	0.961495	0.991093	0.49425	0.913203
PsO	hsCRP	secondary_endpoint	B*37:01	-0.058722	0.4975	0.906041	0.979438	0.0294664	0.484516	0.951506	0.990697	0.965964	0.991388
PsO	hsCRP	secondary_endpoint	B*38:01	-0.289149	0.431471	0.502764	0.914775	0.201683	0.42291	0.633438	0.937841	0.547641	0.923565
PsO	hsCRP	secondary_endpoint	B*39:01	-0.822775	0.502539	0.101581	0.818595	0.882895	0.489199	0.0711096	0.799613	0.175493	0.848126
PsO	hsCRP	secondary_endpoint	B*40:01	-0.312322	0.339894	0.358157	0.890379	0.333034	0.325551	0.306315	0.87233	0.581183	0.928357
PsO	hsCRP	secondary_endpoint	B*44:02	-0.165548	0.253526	0.513769	0.915054	0.188256	0.242705	0.437952	0.890513	0.706628	0.945467
PsO	hsCRP	secondary_endpoint	B*44:03	-0.0166326	0.239126	0.944547	0.988361	-0.0456273	0.21917	0.835086	0.96444	0.794679	0.957145
PsO	hsCRP	secondary_endpoint	B*45:01	-0.00957833	0.847198	0.990979	0.997988	-0.15949	0.826657	0.847011	0.966287	0.648011	0.937841
PsO	hsCRP	secondary_endpoint	B*49:01	-0.0559392	0.617226	0.927787	0.985442	-0.0784955	0.589431	0.894058	0.977214	0.764178	0.953484
PsO	hsCRP	secondary_endpoint	B*50:01	0.506365	0.605583	0.403064	0.890513	-0.367193	0.589044	0.533041	0.919513	0.514074	0.915054
PsO	hsCRP	secondary_endpoint	B*51:01	-0.0772594	0.362888	0.831404	0.964185	0.0160683	0.348947	0.963272	0.991093	0.827233	0.96402
PsO	hsCRP	secondary_endpoint	B*52:01	0.492497	0.855344	0.564758	0.927131	-0.50504	0.827324	0.541564	0.922801	0.828868	0.964163
PsO	hsCRP	secondary_endpoint	B*55:01	-0.475344	0.606207	0.432965	0.890513	0.444236	0.587731	0.44974	0.895354	0.735272	0.948148
PsO	hsCRP	secondary_endpoint	B*57:01	-0.00345193	0.19939	0.986187	0.99703	0.0625054	0.190727	0.743122	0.949467	0.566474	0.927131
PsO	hsCRP	secondary_endpoint	B*58:01	0.477466	0.455969	0.295033	0.87233	-0.645131	0.423806	0.127951	0.83381	0.201358	0.85712
PsO	hsCRP	secondary_endpoint	C*01:02	-0.33618	0.397473	0.397668	0.890513	0.0190197	0.182908	0.917182	0.983113	0.500329	0.914775
PsO	hsCRP	secondary_endpoint	C*02:02	-0.283485	0.315973	0.369621	0.890513	0.197365	0.304759	0.517237	0.916265	0.538849	0.922122
PsO	hsCRP	secondary_endpoint	C*03:03	-0.404075	0.290397	0.164086	0.839798	0.377665	0.276653	0.172215	0.84786	0.22446	0.85712
PsO	hsCRP	secondary_endpoint	C*03:04	-0.0837384	0.279044	0.764108	0.953484	-0.028931	0.264403	0.912869	0.982007	0.403583	0.890513
PsO	hsCRP	secondary_endpoint	C*04:01	0.368704	0.179032	0.0394527	0.732505	-0.326888	0.170684	0.0554712	0.77603	0.196333	0.856356
PsO	hsCRP	secondary_endpoint	C*05:01	-0.415926	0.265266	0.116891	0.83381	0.354526	0.255794	0.165752	0.843678	0.0971258	0.811281
PsO	hsCRP	secondary_endpoint	C*06:02	-0.0482851	0.165828	0.770917	0.955694	0.134799	0.161314	0.403363	0.890513	0.0669443	0.799613
PsO	hsCRP	secondary_endpoint	C*07:01	0.105769	0.179166	0.554961	0.92522	-0.135308	0.170382	0.427111	0.890513	0.0339136	0.731943
PsO	hsCRP	secondary_endpoint	C*07:02	0.101341	0.236727	0.668584	0.941346	-0.12231	0.229367	0.593862	0.928357	0.566247	0.927131
PsO	hsCRP	secondary_endpoint	C*07:04	0.82962	0.508576	0.102835	0.819662	0.0259675	0.27649	0.925174	0.985405	0.113095	0.83381
PsO	hsCRP	secondary_endpoint	C*08:02	0.899899	0.375378	0.0165158	0.684982	-0.669541	0.358304	0.0616732	0.794289	0.0184348	0.684982
PsO	hsCRP	secondary_endpoint	C*12:02	0.538022	0.855685	0.529505	0.917384	0.1106	0.355723	0.755864	0.952198	0.652033	0.937841
PsO	hsCRP	secondary_endpoint	C*12:03	-0.727082	0.262964	0.00569313	0.684982	0.676304	0.256432	0.0083554	0.684982	0.0293238	0.731943
PsO	hsCRP	secondary_endpoint	C*14:02	1.2577	0.849921	0.138929	0.833969	-0.554073	0.385608	0.150752	0.834558	0.157413	0.834558
PsO	hsCRP	secondary_endpoint	C*15:02	0.395583	0.841696	0.638367	0.937841	0.267103	0.271839	0.325814	0.874871	0.374386	0.890513
PsO	hsCRP	secondary_endpoint	C*16:01	0.0174374	0.292512	0.952464	0.990697	-0.097172	0.193826	0.616134	0.933475	0.782387	0.956043
PsO	hsCRP	secondary_endpoint	DPB1*01:01	0.27344	0.350819	0.435724	0.890513	-0.147835	0.33465	0.658662	0.937841	0.111407	0.83381
PsO	hsCRP	secondary_endpoint	DPB1*02:01	0.00683446	0.186805	0.970815	0.992305	-0.0420684	0.180576	0.815787	0.961695	0.602076	0.930259
PsO	hsCRP	secondary_endpoint	DPB1*03:01	0.244659	0.222912	0.272399	0.87233	-0.0747516	0.154807	0.629187	0.936319	0.422598	0.890513
PsO	hsCRP	secondary_endpoint	DPB1*04:01	-0.0829475	0.131352	0.527721	0.917384	0.0959286	0.126784	0.449272	0.895354	0.671386	0.941389
PsO	hsCRP	secondary_endpoint	DPB1*04:02	0.126329	0.18285	0.489637	0.911793	-0.111872	0.174996	0.522637	0.916265	0.189149	0.852134
PsO	hsCRP	secondary_endpoint	DPB1*05:01	-0.091666	0.336871	0.785537	0.956043	0.130617	0.311501	0.674987	0.941597	0.712321	0.945467
PsO	hsCRP	secondary_endpoint	DPB1*06:01	-0.0235302	0.408313	0.954045	0.990697	0.00851757	0.350164	0.980594	0.994646	0.988781	0.997666
PsO	hsCRP	secondary_endpoint	DPB1*09:01	-1.3625	0.874755	0.119335	0.83381	0.464637	0.363626	0.201324	0.85712	0.211555	0.85712
PsO	hsCRP	secondary_endpoint	DPB1*10:01	-1.51539	0.612066	0.0132918	0.684982	1.52586	0.592401	0.0100031	0.684982	0.0365278	0.731943
PsO	hsCRP	secondary_endpoint	DPB1*11:01	-0.335464	0.383494	0.381707	0.890513	-0.0839362	0.237774	0.724082	0.945467	0.289092	0.87233
PsO	hsCRP	secondary_endpoint	DPB1*13:01	-0.207476	0.43818	0.635859	0.937841	-0.0824694	0.251894	0.743367	0.949467	0.199642	0.85712
PsO	hsCRP	secondary_endpoint	DPB1*15:01	-0.0522003	0.855938	0.95137	0.990697	-0.0391463	0.833307	0.962532	0.991093	0.897071	0.977978
PsO	hsCRP	secondary_endpoint	DPB1*17:01	0.299412	0.510303	0.557382	0.925995	-0.201443	0.493048	0.682858	0.941914	0.461841	0.900569
PsO	hsCRP	secondary_endpoint	DPB1*19:01	-0.22219	0.85879	0.795848	0.957605	0.250973	0.833131	0.763231	0.953484	0.946718	0.988747
PsO	hsCRP	secondary_endpoint	DPB1HLA104_01HLA104_01	0.532751	0.405294	0.188685	0.852134	-0.618649	0.381346	0.104744	0.825911	0.0160586	0.684982
PsO	hsCRP	secondary_endpoint	DQA1*01:01	-0.404723	0.198304	0.0412591	0.737445	0.347715	0.18587	0.0613799	0.794289	0.0393697	0.732505
PsO	hsCRP	secondary_endpoint	DQA1*01:02	0.227824	0.171908	0.185081	0.850493	-0.19349	0.165866	0.243393	0.861505	0.0938092	0.810895
PsO	hsCRP	secondary_endpoint	DQA1*01:03	0.0151801	0.253525	0.952254	0.990697	-0.0123968	0.244707	0.959596	0.991093	0.243896	0.861505
PsO	hsCRP	secondary_endpoint	DQA1*01:04	-0.09058	0.433547	0.834505	0.96444	-0.155654	0.248772	0.531518	0.91859	0.372324	0.890513
PsO	hsCRP	secondary_endpoint	DQA1*01:05	-0.709772	0.84043	0.398371	0.890513	0.467726	0.476734	0.326542	0.874871	0.54227	0.922801
PsO	hsCRP	secondary_endpoint	DQA1*02:01	-0.164011	0.150227	0.274939	0.87233	0.198896	0.145254	0.170904	0.846247	0.314122	0.872449
PsO	hsCRP	secondary_endpoint	DQA1*03:01	-0.0538452	0.22766	0.813033	0.960837	0.0266664	0.220969	0.903945	0.979089	0.91314	0.982007
PsO	hsCRP	secondary_endpoint	DQA1*03:02	-0.0346835	0.516198	0.94643	0.988636	0.0138871	0.265887	0.958346	0.990999	0.790644	0.956805
PsO	hsCRP	secondary_endpoint	DQA1*03:03	0.0526953	0.266141	0.843047	0.96516	-0.135112	0.25508	0.59633	0.928516	0.463408	0.900569
PsO	hsCRP	secondary_endpoint	DQA1*04:01	0.722294	0.291117	0.0130972	0.684982	-0.730902	0.273654	0.0075648	0.684982	0.0967807	0.811281
PsO	hsCRP	secondary_endpoint	DQA1*05:01	0.0341952	0.252611	0.892322	0.977093	-0.0902784	0.245215	0.712754	0.945467	0.56541	0.927131
PsO	hsCRP	secondary_endpoint	DQA1*05:03	0.8447	0.84777	0.319066	0.874476	-0.0889605	0.809923	0.912538	0.982007	0.0172257	0.684982
PsO	hsCRP	secondary_endpoint	DQA1*05:05	-0.122127	0.22126	0.580976	0.928357	0.122954	0.21552	0.568339	0.927828	0.10983	0.833582
PsO	hsCRP	secondary_endpoint	DQB1*02:01	0.0122925	0.252067	0.961105	0.991093	-0.0816171	0.244702	0.738729	0.949024	0.480437	0.908934
PsO	hsCRP	secondary_endpoint	DQB1*02:02	-0.120033	0.19184	0.531517	0.91859	0.158843	0.18668	0.394832	0.890513	0.350246	0.887893
PsO	hsCRP	secondary_endpoint	DQB1*03:01	0.0434647	0.173931	0.802667	0.95899	-0.033269	0.167985	0.843008	0.96516	0.697016	0.945132
PsO	hsCRP	secondary_endpoint	DQB1*03:02	-0.091625	0.220317	0.677499	0.941914	0.0623235	0.213726	0.770589	0.955694	0.862506	0.97211
PsO	hsCRP	secondary_endpoint	DQB1*03:03	-0.147933	0.182983	0.41883	0.890513	0.13754	0.1743	0.430052	0.890513	0.608353	0.931346
PsO	hsCRP	secondary_endpoint	DQB1*04:02	0.746398	0.279871	0.0076545	0.684982	-0.727499	0.263247	0.00571745	0.684982	0.0866264	0.800983
PsO	hsCRP	secondary_endpoint	DQB1*05:01	-0.394576	0.193387	0.0413159	0.737445	0.355088	0.182271	0.0513992	0.759275	0.0390025	0.731943
PsO	hsCRP	secondary_endpoint	DQB1*05:02	0.252162	0.599657	0.674112	0.941597	0.408104	0.272216	0.133824	0.83381	0.212054	0.85712
PsO	hsCRP	secondary_endpoint	DQB1*05:03	-0.21682	0.38959	0.577847	0.928217	0.101485	0.380136	0.789491	0.956431	0.426244	0.890513
PsO	hsCRP	secondary_endpoint	DQB1*06:01	0.458101	0.865028	0.596403	0.928516	0.484451	0.326944	0.138406	0.83381	0.355581	0.888884
PsO	hsCRP	secondary_endpoint	DQB1*06:02	0.217324	0.231693	0.348252	0.887893	-0.11199	0.223857	0.616883	0.933492	0.193924	0.856356
PsO	hsCRP	secondary_endpoint	DQB1*06:03	-0.0531152	0.26268	0.839756	0.964666	0.0338247	0.252793	0.893558	0.977214	0.357776	0.890379
PsO	hsCRP	secondary_endpoint	DQB1*06:04	0.14642	0.287949	0.611108	0.932264	-0.173458	0.219167	0.428685	0.890513	0.701059	0.94537
PsO	hsCRP	secondary_endpoint	DRB1*01:01	-0.714833	0.233758	0.00222818	0.597676	0.703261	0.223181	0.00162665	0.588485	0.00273812	0.60961
PsO	hsCRP	secondary_endpoint	DRB1*01:02	0.656591	0.433131	0.12954	0.83381	-0.487345	0.411833	0.236668	0.861505	0.159099	0.834558
PsO	hsCRP	secondary_endpoint	DRB1*01:03	-0.406367	0.85815	0.635829	0.937841	0.459855	0.814188	0.572208	0.927828	0.836421	0.96444
PsO	hsCRP	secondary_endpoint	DRB1*03:01	0.0165364	0.252755	0.947836	0.989152	-0.105057	0.245112	0.668208	0.941244	0.370056	0.890513
PsO	hsCRP	secondary_endpoint	DRB1*04:01	0.115672	0.255327	0.650524	0.937841	-0.155066	0.238214	0.515076	0.915054	0.673008	0.941597
PsO	hsCRP	secondary_endpoint	DRB1*04:02	0.0178834	0.515943	0.97235	0.992305	0.0743123	0.375594	0.84316	0.96516	0.340394	0.878713
PsO	hsCRP	secondary_endpoint	DRB1*04:04	-0.334307	0.432441	0.439481	0.890513	0.208275	0.416096	0.616692	0.933492	0.50861	0.914935
PsO	hsCRP	secondary_endpoint	DRB1*04:05	0.116953	0.863082	0.892211	0.977093	0.295587	0.586225	0.614106	0.932951	0.760537	0.953256
PsO	hsCRP	secondary_endpoint	DRB1*04:07	0.146509	0.700316	0.834289	0.96444	0.00601513	0.6687	0.992823	0.998496	0.785393	0.956043
PsO	hsCRP	secondary_endpoint	DRB1*07:01	-0.129179	0.150555	0.390883	0.890513	0.170412	0.145383	0.241132	0.861505	0.188549	0.852134
PsO	hsCRP	secondary_endpoint	DRB1*08:01	0.322681	0.390904	0.409103	0.890513	-0.116684	0.320953	0.716191	0.945467	0.576568	0.927828
PsO	hsCRP	secondary_endpoint	DRB1*08:02	1.34834	0.603977	0.0255865	0.731943	-1.62218	0.562223	0.00391045	0.684982	0.0134293	0.684982
PsO	hsCRP	secondary_endpoint	DRB1*09:01	-0.0443557	0.510166	0.930716	0.987266	-0.00891039	0.275208	0.974171	0.992465	0.729176	0.947543
PsO	hsCRP	secondary_endpoint	DRB1*10:01	-0.697017	0.826091	0.398807	0.890513	0.601112	0.427773	0.159959	0.834558	0.463619	0.900569
PsO	hsCRP	secondary_endpoint	DRB1*11:01	-0.225821	0.382297	0.554725	0.92522	0.070495	0.317567	0.824326	0.963865	0.323356	0.874871
PsO	hsCRP	secondary_endpoint	DRB1*11:02	-0.980177	1.10919	0.376865	0.890513	1.33066	0.888954	0.134423	0.83381	0.284477	0.87233
PsO	hsCRP	secondary_endpoint	DRB1*11:04	0.334207	0.43858	0.446047	0.894536	-0.355703	0.288419	0.217469	0.85712	0.155102	0.834558
PsO	hsCRP	secondary_endpoint	DRB1*12:01	-0.460191	0.592975	0.437707	0.890513	0.183468	0.482	0.703471	0.94537	0.629204	0.936319
PsO	hsCRP	secondary_endpoint	DRB1*13:01	0.0073349	0.262095	0.977674	0.993851	-0.0133076	0.252623	0.957989	0.990999	0.431553	0.890513
PsO	hsCRP	secondary_endpoint	DRB1*13:02	0.123968	0.230327	0.59042	0.928357	-0.192209	0.213895	0.368858	0.890489	0.186032	0.850493
PsO	hsCRP	secondary_endpoint	DRB1*13:03	0.0712887	0.602497	0.905812	0.979438	0.246011	0.320918	0.443327	0.892673	0.746966	0.950418
PsO	hsCRP	secondary_endpoint	DRB1*14:01	-0.0765578	0.426343	0.857491	0.969778	-0.217518	0.253308	0.390501	0.890513	0.380485	0.890513
PsO	hsCRP	secondary_endpoint	DRB1*14:06	1.14958	0.928769	0.215811	0.85712	-0.0386502	0.854168	0.963909	0.991093	0.0183557	0.684982
PsO	hsCRP	secondary_endpoint	DRB1*15:01	0.214943	0.231565	0.353295	0.888728	-0.123479	0.223193	0.580099	0.928357	0.262651	0.869386
PsO	hsCRP	secondary_endpoint	DRB1*15:02	0.484851	0.849805	0.568309	0.927828	0.483619	0.360977	0.180326	0.850493	0.420216	0.890513
PsO	hsCRP	secondary_endpoint	DRB1*16:01	0.285498	0.589971	0.628444	0.936249	0.240346	0.287883	0.403788	0.890513	0.375853	0.890513
PsO	hsCRP	secondary_endpoint	DRB1*16:02	0.586543	0.757398	0.438684	0.890513	-1.37699	0.672242	0.0405256	0.737159	0.0210893	0.686396
RA	DAS28-CRP	primary_endpoint	A*01:01	-0.296296	0.223223	0.184393	0.96881	0.244682	0.167126	0.143179	0.876514	0.121499	0.653733
RA	DAS28-CRP	primary_endpoint	A*02:01	-0.0704941	0.180829	0.696656	0.974095	-0.0745082	0.13323	0.575994	0.973243	0.114782	0.629908
RA	DAS28-CRP	primary_endpoint	A*02:05	-1.49682	1.51906	0.324448	0.96881	0.869816	0.657954	0.186168	0.909935	0.302327	0.730186
RA	DAS28-CRP	primary_endpoint	A*02:06	-1.08343	1.18597	0.360958	0.96881	-0.280382	0.420511	0.504922	0.963801	0.232745	0.730186
RA	DAS28-CRP	primary_endpoint	A*11:01	0.0816897	0.350286	0.815599	0.990556	0.0346596	0.234054	0.882277	0.973243	0.254589	0.730186
RA	DAS28-CRP	primary_endpoint	A*23:01	0.542042	1.92779	0.778578	0.979422	-0.635185	0.686874	0.355097	0.946315	0.481506	0.799192
RA	DAS28-CRP	primary_endpoint	A*25:01	-0.0309384	0.559925	0.955936	0.996801	0.271429	0.429077	0.527002	0.963801	0.423147	0.772008
RA	DAS28-CRP	primary_endpoint	A*26:01	0.485588	0.352444	0.168273	0.96881	-0.644802	0.254477	0.0112824	0.494319	0.0328544	0.627592
RA	DAS28-CRP	primary_endpoint	A*29:02	0.824531	0.907043	0.363334	0.96881	-0.570661	0.486969	0.241252	0.918769	0.0987909	0.627592
RA	DAS28-CRP	primary_endpoint	A*30:01	-0.431618	0.568626	0.447821	0.96881	-0.0709684	0.494741	0.885938	0.973243	0.154304	0.70985
RA	DAS28-CRP	primary_endpoint	A*30:02	0.972741	4.57694	0.831693	0.990556	0.478841	0.598423	0.423612	0.947775	0.280856	0.730186
RA	DAS28-CRP	primary_endpoint	A*31:01	-0.0226886	0.661	0.972618	0.996801	0.334241	0.300939	0.266714	0.918769	0.211774	0.730186
RA	DAS28-CRP	primary_endpoint	A*32:01	0.0443785	0.801816	0.955862	0.996801	-0.239682	0.329225	0.466602	0.952284	0.317298	0.730186
RA	DAS28-CRP	primary_endpoint	A*33:01	0.884496	1.09824	0.420604	0.96881	0.0832027	0.499854	0.8678	0.973243	0.0510416	0.627592
RA	DAS28-CRP	primary_endpoint	A*68:01	-0.120186	0.451055	0.789889	0.979422	0.272551	0.350818	0.437216	0.947775	0.350754	0.730186
RA	DAS28-CRP	primary_endpoint	A*68:02	2.81581	2.6896	0.295134	0.96881	-2.49788	1.06194	0.0186637	0.670614	0.0609268	0.627592
RA	DAS28-CRP	primary_endpoint	A*68:17	-1.80857	2.43717	0.45804	0.96881	-0.127237	1.07724	0.905977	0.973243	0.08966	0.627592
RA	DAS28-CRP	primary_endpoint	B*07:02	-0.434099	0.281419	0.122943	0.96881	0.293764	0.251419	0.242636	0.918769	0.326597	0.730186
RA	DAS28-CRP	primary_endpoint	B*08:01	-0.272684	0.269528	0.311677	0.96881	0.273137	0.236536	0.248199	0.918769	0.51387	0.799192
RA	DAS28-CRP	primary_endpoint	B*13:02	-0.487625	0.676497	0.471027	0.96881	0.511545	0.442147	0.24729	0.918769	0.51091	0.799192
RA	DAS28-CRP	primary_endpoint	B*14:02	0.599113	0.837614	0.474447	0.96881	-0.0569547	0.475698	0.904698	0.973243	0.346807	0.730186
RA	DAS28-CRP	primary_endpoint	B*15:01	-0.073957	0.263034	0.778581	0.979422	0.294568	0.254295	0.246713	0.918769	0.244975	0.730186
RA	DAS28-CRP	primary_endpoint	B*18:01	-0.232358	0.38095	0.541899	0.96881	0.229158	0.316276	0.468728	0.95308	0.769187	0.878716
RA	DAS28-CRP	primary_endpoint	B*27:02	-1.01638	0.600197	0.0903773	0.96881	1.14341	0.713562	0.109068	0.8678	0.269982	0.730186
RA	DAS28-CRP	primary_endpoint	B*27:05	-0.357106	0.524244	0.495756	0.96881	0.140713	0.370377	0.704005	0.973243	0.474846	0.799192
RA	DAS28-CRP	primary_endpoint	B*35:01	0.460709	0.438285	0.293184	0.96881	-0.237162	0.295883	0.422819	0.947775	0.401225	0.770183
RA	DAS28-CRP	primary_endpoint	B*35:02	1.47436	2.50228	0.555722	0.96881	-2.03062	0.869651	0.0195443	0.670614	0.0448064	0.627592
RA	DAS28-CRP	primary_endpoint	B*35:03	0.776956	0.674684	0.249492	0.96881	-0.791533	0.468536	0.0911478	0.795766	0.240983	0.730186
RA	DAS28-CRP	primary_endpoint	B*37:01	0.922991	1.02213	0.366524	0.96881	-0.480393	0.711819	0.499752	0.963801	0.506538	0.799192
RA	DAS28-CRP	primary_endpoint	B*38:01	0.12501	1.10297	0.909762	0.996801	-0.811876	0.610933	0.183878	0.909935	0.0506913	0.627592
RA	DAS28-CRP	primary_endpoint	B*39:01	1.63637	1.62881	0.31507	0.96881	-1.93014	0.859848	0.0247842	0.755917	0.050885	0.627592
RA	DAS28-CRP	primary_endpoint	B*40:01	0.0160255	0.419499	0.969527	0.996801	0.107836	0.32785	0.742216	0.973243	0.797895	0.88593
RA	DAS28-CRP	primary_endpoint	B*40:02	0.616848	1.72181	0.720152	0.974095	-0.975049	0.705815	0.16714	0.909935	0.214584	0.730186
RA	DAS28-CRP	primary_endpoint	B*44:02	0.430617	0.399402	0.280966	0.96881	-0.452299	0.272633	0.0971154	0.795766	0.251846	0.730186
RA	DAS28-CRP	primary_endpoint	B*44:03	0.564515	0.897124	0.529185	0.96881	-0.40224	0.504042	0.424855	0.947775	0.620215	0.837175
RA	DAS28-CRP	primary_endpoint	B*45:01	1.20803	2.26601	0.593958	0.96881	-0.501124	0.709273	0.479857	0.957969	0.245407	0.730186
RA	DAS28-CRP	primary_endpoint	B*49:01	0.110573	1.64436	0.946388	0.996801	-0.323222	0.877747	0.712694	0.973243	0.758657	0.87311
RA	DAS28-CRP	primary_endpoint	B*51:01	-0.0989261	0.443373	0.823441	0.990556	0.221134	0.291237	0.447677	0.947775	0.643512	0.837175
RA	DAS28-CRP	primary_endpoint	B*52:01	0.0418727	1.09089	0.969382	0.996801	0.20347	0.470478	0.665396	0.973243	0.761184	0.87311
RA	DAS28-CRP	primary_endpoint	B*55:01	0.959834	1.15631	0.406493	0.96881	-0.657077	0.517771	0.204424	0.918769	0.332825	0.730186
RA	DAS28-CRP	primary_endpoint	B*57:01	-0.276168	0.89094	0.756581	0.979422	0.450564	0.616166	0.464633	0.951805	0.653352	0.837528
RA	DAS28-CRP	primary_endpoint	C*02:02	-0.389597	0.40945	0.341344	0.96881	0.202341	0.311387	0.515817	0.963801	0.338405	0.730186
RA	DAS28-CRP	primary_endpoint	C*03:04	-0.145861	0.257061	0.570429	0.96881	0.121592	0.216616	0.574576	0.973243	0.086549	0.627592
RA	DAS28-CRP	primary_endpoint	C*04:01	0.457971	0.263805	0.0825607	0.96881	-0.375032	0.197027	0.0569807	0.795766	0.082144	0.627592
RA	DAS28-CRP	primary_endpoint	C*05:01	0.330779	0.443405	0.45567	0.96881	-0.396133	0.287756	0.168628	0.909935	0.42441	0.772008
RA	DAS28-CRP	primary_endpoint	C*06:02	-0.167723	0.338939	0.620707	0.970804	0.0935175	0.258583	0.717611	0.973243	0.349815	0.730186
RA	DAS28-CRP	primary_endpoint	C*07:01	-0.227065	0.215841	0.292799	0.96881	0.208472	0.17886	0.243793	0.918769	0.278759	0.730186
RA	DAS28-CRP	primary_endpoint	C*07:02	-0.237476	0.243618	0.329665	0.96881	0.163082	0.186368	0.381544	0.947029	0.49052	0.799192
RA	DAS28-CRP	primary_endpoint	C*07:04	-0.166744	0.661445	0.800972	0.979422	-0.19423	0.365111	0.594742	0.973243	0.387539	0.757247
RA	DAS28-CRP	primary_endpoint	C*08:01	-1.54686	1.80025	0.390206	0.96881	-0.257449	0.394722	0.514254	0.963801	0.146954	0.70985
RA	DAS28-CRP	primary_endpoint	C*08:02	0.524878	0.742143	0.479413	0.96881	-0.0476678	0.396409	0.904286	0.973243	0.405549	0.771648
RA	DAS28-CRP	primary_endpoint	C*12:02	0.175659	0.688807	0.798708	0.979422	0.086343	0.310272	0.780796	0.973243	0.665434	0.840226
RA	DAS28-CRP	primary_endpoint	C*12:03	0.217482	0.361484	0.547417	0.96881	-0.361998	0.287287	0.20765	0.918769	0.16033	0.70985
RA	DAS28-CRP	primary_endpoint	C*14:02	0.296145	0.756375	0.695404	0.974095	-0.0643895	0.355077	0.856101	0.973243	0.58641	0.829297
RA	DAS28-CRP	primary_endpoint	C*15:02	-0.270715	1.34159	0.840083	0.990556	-0.111909	0.414528	0.787185	0.973243	0.677916	0.845855
RA	DAS28-CRP	primary_endpoint	C*16:01	0.658068	1.23135	0.593045	0.96881	-0.316777	0.50784	0.532776	0.963801	0.173254	0.72603
RA	DAS28-CRP	primary_endpoint	C*17:01	0.123775	1.43902	0.931456	0.996801	-0.503587	0.473528	0.287565	0.934772	0.522188	0.803102
RA	DAS28-CRP	primary_endpoint	DPB1*01:01	-0.089097	0.560576	0.873717	0.996801	-0.022829	0.408275	0.955409	0.980803	0.147542	0.70985
RA	DAS28-CRP	primary_endpoint	DPB1*02:01	-0.193096	0.241619	0.424188	0.96881	0.0969421	0.18469	0.59966	0.973243	0.585118	0.829297
RA	DAS28-CRP	primary_endpoint	DPB1*03:01	-0.0381857	0.421394	0.927797	0.996801	0.0175949	0.302311	0.953588	0.980803	0.472967	0.799192
RA	DAS28-CRP	primary_endpoint	DPB1*04:01	-0.352591	0.171476	0.039762	0.96881	0.248743	0.136867	0.0691552	0.795766	0.0501294	0.627592
RA	DAS28-CRP	primary_endpoint	DPB1*04:02	0.330627	0.231656	0.153512	0.96881	-0.148071	0.181522	0.414662	0.947775	0.233816	0.730186
RA	DAS28-CRP	primary_endpoint	DPB1*05:01	1.20087	0.572709	0.0360087	0.96881	-1.28663	0.474512	0.00669826	0.494319	0.0160696	0.551386
RA	DAS28-CRP	primary_endpoint	DPB1*06:01	0.120848	0.594615	0.83895	0.990556	0.245928	0.498672	0.621895	0.973243	0.585168	0.829297
RA	DAS28-CRP	primary_endpoint	DPB1*09:01	1.53122	2.50107	0.540388	0.96881	-0.0311797	0.562446	0.955791	0.980803	0.306137	0.730186
RA	DAS28-CRP	primary_endpoint	DPB1*10:01	0.313866	0.854741	0.713465	0.974095	-0.130855	0.402379	0.745027	0.973243	0.898005	0.925729
RA	DAS28-CRP	primary_endpoint	DPB1*13:01	0.418056	2.01909	0.835969	0.990556	-0.248784	0.652511	0.703002	0.973243	0.358367	0.734117
RA	DAS28-CRP	primary_endpoint	DPB1*14:01	-0.0332616	1.00041	0.973477	0.996801	-0.234235	0.53083	0.659024	0.973243	0.455536	0.79136
RA	DAS28-CRP	primary_endpoint	DPB1*15:01	-0.492578	1.56949	0.753638	0.979422	0.438907	0.715948	0.539848	0.968551	0.822848	0.891059
RA	DAS28-CRP	primary_endpoint	DQA1*01:01	-0.296872	0.234549	0.205616	0.96881	0.210592	0.194616	0.279214	0.922309	0.366107	0.741671
RA	DAS28-CRP	primary_endpoint	DQA1*01:02	0.150749	0.233014	0.517662	0.96881	-0.217283	0.184194	0.238144	0.918769	0.501471	0.799192
RA	DAS28-CRP	primary_endpoint	DQA1*01:03	0.0162672	0.506132	0.97436	0.996801	-0.0680983	0.34323	0.842729	0.973243	0.968353	0.975776
RA	DAS28-CRP	primary_endpoint	DQA1*01:04	0.959179	8.53454	0.910516	0.996801	-0.146755	0.6209	0.813154	0.973243	0.338538	0.730186
RA	DAS28-CRP	primary_endpoint	DQA1*01:05	0.826648	0.620309	0.18265	0.96881	-0.948628	0.488484	0.0521391	0.795766	0.0982784	0.627592
RA	DAS28-CRP	primary_endpoint	DQA1*02:01	-0.0583617	0.492682	0.905706	0.996801	-0.0776731	0.329704	0.813755	0.973243	0.566208	0.824958
RA	DAS28-CRP	primary_endpoint	DQA1*03:01	-0.167037	0.196366	0.39497	0.96881	0.31629	0.156777	0.043648	0.795766	0.067682	0.627592
RA	DAS28-CRP	primary_endpoint	DQA1*03:02	0.93974	0.936307	0.315539	0.96881	-0.583008	0.438385	0.183552	0.909935	0.322333	0.730186
RA	DAS28-CRP	primary_endpoint	DQA1*03:03	0.190168	0.285178	0.504873	0.96881	-0.193749	0.217279	0.37255	0.947029	0.658263	0.838612
RA	DAS28-CRP	primary_endpoint	DQA1*04:01	-1.10859	0.689218	0.107732	0.96881	0.661886	0.39329	0.0923854	0.795766	0.114833	0.629908
RA	DAS28-CRP	primary_endpoint	DQA1*05:01	-0.265192	0.302555	0.380753	0.96881	0.285016	0.25616	0.265859	0.918769	0.405755	0.771648
RA	DAS28-CRP	primary_endpoint	DQA1*05:03	0.976832	1.71095	0.568048	0.96881	-1.00058	0.514591	0.0518451	0.795766	0.153817	0.70985
RA	DAS28-CRP	primary_endpoint	DQA1*05:05	0.155859	0.228865	0.495867	0.96881	-0.0977385	0.181041	0.589288	0.973243	0.138402	0.70985
RA	DAS28-CRP	primary_endpoint	DQB1*02:01	-0.257304	0.3033	0.396245	0.96881	0.262004	0.256571	0.30717	0.946281	0.36529	0.741671
RA	DAS28-CRP	primary_endpoint	DQB1*02:02	-0.440552	0.529391	0.405304	0.96881	0.235617	0.368738	0.522835	0.963801	0.172315	0.72603
RA	DAS28-CRP	primary_endpoint	DQB1*03:01	0.235183	0.181862	0.195946	0.96881	-0.207577	0.139046	0.135472	0.876514	0.0956467	0.627592
RA	DAS28-CRP	primary_endpoint	DQB1*03:02	-0.154379	0.197206	0.433724	0.96881	0.288613	0.153134	0.0594697	0.795766	0.0664263	0.627592
RA	DAS28-CRP	primary_endpoint	DQB1*03:03	0.265429	0.720495	0.712577	0.974095	-0.611784	0.238807	0.0104119	0.494319	0.0376286	0.627592
RA	DAS28-CRP	primary_endpoint	DQB1*04:02	-0.380012	0.602736	0.528382	0.96881	0.436087	0.322927	0.176881	0.909935	0.387589	0.757247
RA	DAS28-CRP	primary_endpoint	DQB1*05:01	-0.110618	0.219432	0.614184	0.970804	0.0427661	0.17591	0.807918	0.973243	0.285146	0.730186
RA	DAS28-CRP	primary_endpoint	DQB1*05:02	0.0109103	0.345904	0.974838	0.996801	-0.125256	0.243722	0.6073	0.973243	0.308629	0.730186
RA	DAS28-CRP	primary_endpoint	DQB1*05:03	1.01915	8.5367	0.904971	0.996801	0.138827	0.456646	0.761117	0.973243	0.166921	0.721038
RA	DAS28-CRP	primary_endpoint	DQB1*06:01	-0.0794977	0.752225	0.915834	0.996801	0.496519	0.364807	0.1735	0.909935	0.451932	0.79136
RA	DAS28-CRP	primary_endpoint	DQB1*06:02	0.10903	0.316294	0.730311	0.974095	-0.134186	0.24828	0.588877	0.973243	0.445032	0.787739
RA	DAS28-CRP	primary_endpoint	DQB1*06:03	0.670032	0.831806	0.420523	0.96881	-0.441564	0.455227	0.332054	0.946315	0.364742	0.741671
RA	DAS28-CRP	primary_endpoint	DQB1*06:04	0.702213	0.613645	0.252486	0.96881	-0.0823198	0.527174	0.875912	0.973243	0.177944	0.72603
RA	DAS28-CRP	primary_endpoint	DRB1*01:01	-0.418699	0.270469	0.121611	0.96881	0.244352	0.220631	0.268071	0.918769	0.222268	0.730186
RA	DAS28-CRP	primary_endpoint	DRB1*01:02	0.942544	2.3453	0.687768	0.974095	-0.115945	0.713386	0.87089	0.973243	0.108514	0.627976
RA	DAS28-CRP	primary_endpoint	DRB1*03:01	-0.136731	0.340542	0.688044	0.974095	0.136438	0.33275	0.681783	0.973243	0.919378	0.939922
RA	DAS28-CRP	primary_endpoint	DRB1*04:01	0.208705	0.321307	0.515983	0.96881	-0.225553	0.222442	0.310588	0.946281	0.596301	0.837175
RA	DAS28-CRP	primary_endpoint	DRB1*04:02	-0.633672	1.18324	0.592278	0.96881	-0.122156	0.558324	0.826813	0.973243	0.387096	0.757247
RA	DAS28-CRP	primary_endpoint	DRB1*04:04	-0.452787	0.369872	0.220887	0.96881	0.827431	0.313011	0.0082064	0.494319	0.00661844	0.551386
RA	DAS28-CRP	primary_endpoint	DRB1*04:05	-1.64247	0.873263	0.0599934	0.96881	1.76846	0.629448	0.00496117	0.494319	0.0195967	0.606119
RA	DAS28-CRP	primary_endpoint	DRB1*07:01	-0.386424	0.606215	0.52384	0.96881	0.213471	0.388712	0.582886	0.973243	0.496919	0.799192
RA	DAS28-CRP	primary_endpoint	DRB1*08:01	-1.12299	0.975707	0.249752	0.96881	1.32331	0.619024	0.0325388	0.795766	0.0968817	0.627592
RA	DAS28-CRP	primary_endpoint	DRB1*09:01	0.997913	0.980446	0.308766	0.96881	-0.706539	0.478674	0.139935	0.876514	0.272093	0.730186
RA	DAS28-CRP	primary_endpoint	DRB1*10:01	0.691904	0.604015	0.251999	0.96881	-0.634431	0.478976	0.185318	0.909935	0.409152	0.771648
RA	DAS28-CRP	primary_endpoint	DRB1*11:01	0.830136	0.443438	0.0612005	0.96881	-0.744628	0.359856	0.0385237	0.795766	0.107297	0.627976
RA	DAS28-CRP	primary_endpoint	DRB1*11:04	-0.200519	1.00716	0.84219	0.990556	0.321873	0.399696	0.42065	0.947775	0.682279	0.848153
RA	DAS28-CRP	primary_endpoint	DRB1*13:01	0.753774	0.864736	0.383382	0.96881	-0.524635	0.474189	0.26856	0.918769	0.414255	0.771648
RA	DAS28-CRP	primary_endpoint	DRB1*13:02	0.621178	0.695958	0.372098	0.96881	-0.723085	0.622512	0.245414	0.918769	0.485883	0.799192
RA	DAS28-CRP	primary_endpoint	DRB1*13:03	-0.1647	1.02786	0.872695	0.996801	0.18652	0.714801	0.79414	0.973243	0.965371	0.975776
RA	DAS28-CRP	primary_endpoint	DRB1*14:01	1.00788	8.6108	0.906822	0.996801	-0.965448	0.874844	0.269781	0.918769	0.541276	0.816609
RA	DAS28-CRP	primary_endpoint	DRB1*15:01	0.187392	0.342435	0.584217	0.96881	-0.167417	0.284134	0.555714	0.973243	0.834355	0.895464
RA	DAS28-CRP	primary_endpoint	DRB1*15:02	-0.81259	1.43154	0.570283	0.96881	0.360295	0.55802	0.518496	0.963801	0.417397	0.772008
RA	DAS28-CRP	primary_endpoint	DRB1*16:01	-0.0831969	0.455322	0.855017	0.996801	-0.0143329	0.312252	0.963389	0.983086	0.928197	0.943711
RA	ACRn	secondary_endpoint	A*01:01	-0.0953761	0.0954968	0.317922	0.873918	0.0918332	0.074656	0.218665	0.85712	0.140713	0.834558
RA	ACRn	secondary_endpoint	A*02:01	-0.0324589	0.0732507	0.657679	0.937841	-0.0399739	0.0593753	0.500794	0.914775	0.229975	0.85712
RA	ACRn	secondary_endpoint	A*02:05	-0.944052	0.547737	0.0847891	0.800983	0.111329	0.195658	0.569357	0.927828	0.353358	0.888728
RA	ACRn	secondary_endpoint	A*02:06	-0.100023	0.246858	0.685342	0.941914	-0.0415558	0.202148	0.837126	0.96444	0.184019	0.850493
RA	ACRn	secondary_endpoint	A*02:07	-0.567814	0.651631	0.383551	0.890513	0.694874	0.617151	0.260191	0.869302	0.465266	0.901533
RA	ACRn	secondary_endpoint	A*03:01	0.0529519	0.126431	0.675346	0.941597	0.0417627	0.107768	0.698368	0.945132	0.23335	0.85712
RA	ACRn	secondary_endpoint	A*11:01	0.0927085	0.132028	0.482562	0.909335	-0.0299006	0.107994	0.781879	0.956043	0.117227	0.83381
RA	ACRn	secondary_endpoint	A*23:01	0.390783	0.344032	0.256003	0.866469	-0.316848	0.294735	0.282364	0.87233	0.536881	0.921432
RA	ACRn	secondary_endpoint	A*24:02	-0.0533133	0.102573	0.603233	0.930838	0.0500963	0.0839364	0.550617	0.924096	0.0490761	0.757407
RA	ACRn	secondary_endpoint	A*25:01	-0.0750606	0.237465	0.751933	0.951723	0.0799039	0.214924	0.710058	0.945467	0.932194	0.987417
RA	ACRn	secondary_endpoint	A*26:01	0.270837	0.146336	0.0642	0.797845	-0.285012	0.117572	0.0153447	0.684982	0.019679	0.684982
RA	ACRn	secondary_endpoint	A*29:02	0.302685	0.249523	0.225108	0.85712	-0.0967331	0.213309	0.650198	0.937841	0.28341	0.87233
RA	ACRn	secondary_endpoint	A*30:01	-0.347169	0.4262	0.415319	0.890513	0.169365	0.22211	0.445746	0.894536	0.415326	0.890513
RA	ACRn	secondary_endpoint	A*30:02	0.856301	0.620778	0.167772	0.844296	-0.170052	0.258157	0.510077	0.915054	0.60682	0.931346
RA	ACRn	secondary_endpoint	A*31:01	-0.134049	0.169223	0.428275	0.890513	-0.00414619	0.135596	0.975606	0.992819	0.396704	0.890513
RA	ACRn	secondary_endpoint	A*32:01	0.0493263	0.175104	0.778176	0.956043	0.00646714	0.144463	0.964293	0.991093	0.625268	0.935844
RA	ACRn	secondary_endpoint	A*33:01	0.0990718	0.279124	0.722636	0.945467	-0.121541	0.218871	0.578683	0.928217	0.764925	0.953484
RA	ACRn	secondary_endpoint	A*33:03	-0.633241	0.320959	0.0484997	0.757407	0.408442	0.244761	0.0951691	0.810895	0.136281	0.83381
RA	ACRn	secondary_endpoint	A*68:01	-0.0138685	0.187708	0.941103	0.988143	0.134327	0.1494	0.368592	0.890489	0.244138	0.861505
RA	ACRn	secondary_endpoint	A*68:02	1.24893	0.535778	0.0197499	0.684982	-0.886339	0.43618	0.0421488	0.741849	0.0678673	0.799613
RA	ACRn	secondary_endpoint	A*68:17	-0.636541	0.573454	0.266993	0.871073	-0.28123	0.439932	0.522656	0.916265	0.0316803	0.731943
RA	ACRn	secondary_endpoint	B*07:02	-0.193306	0.137401	0.159464	0.834558	0.19564	0.116504	0.093101	0.810895	0.245391	0.861505
RA	ACRn	secondary_endpoint	B*08:01	-0.0379429	0.133145	0.775663	0.956043	0.0732654	0.110575	0.507598	0.914935	0.72505	0.945818
RA	ACRn	secondary_endpoint	B*13:02	-0.365328	0.264072	0.16653	0.843678	0.0893763	0.212854	0.674563	0.941597	0.191354	0.856243
RA	ACRn	secondary_endpoint	B*14:02	0.0893768	0.285066	0.753878	0.951723	-0.157272	0.231263	0.496469	0.91433	0.734984	0.948148
RA	ACRn	secondary_endpoint	B*15:01	-0.0446621	0.145423	0.758754	0.952942	0.135753	0.117616	0.248418	0.861505	0.295585	0.87233
RA	ACRn	secondary_endpoint	B*18:01	-0.020332	0.174689	0.907343	0.979871	0.0909656	0.152096	0.549787	0.923776	0.586439	0.928357
RA	ACRn	secondary_endpoint	B*27:02	-0.00167127	0.439861	0.996968	0.999461	0.339383	0.390719	0.385059	0.890513	0.197191	0.856356
RA	ACRn	secondary_endpoint	B*27:05	0.112147	0.212448	0.597583	0.928823	-0.238408	0.191316	0.212708	0.85712	0.182694	0.850493
RA	ACRn	secondary_endpoint	B*35:01	0.227846	0.172502	0.186558	0.850493	-0.181172	0.137959	0.189108	0.852134	0.383028	0.890513
RA	ACRn	secondary_endpoint	B*35:02	0.427568	0.481538	0.374583	0.890513	-0.537831	0.395572	0.173948	0.84786	0.36894	0.890489
RA	ACRn	secondary_endpoint	B*35:03	0.414149	0.264932	0.117999	0.83381	-0.308177	0.228485	0.177406	0.850409	0.295768	0.87233
RA	ACRn	secondary_endpoint	B*37:01	0.309153	0.394424	0.433151	0.890513	-0.104406	0.322657	0.746253	0.950418	0.633045	0.937841
RA	ACRn	secondary_endpoint	B*38:01	0.0365134	0.320372	0.90926	0.980884	-0.252218	0.277934	0.364156	0.890489	0.280273	0.87233
RA	ACRn	secondary_endpoint	B*39:01	0.271989	0.41836	0.515608	0.915054	-0.6757	0.386989	0.0808033	0.800983	0.00957251	0.684982
RA	ACRn	secondary_endpoint	B*40:01	-0.127533	0.191353	0.505105	0.914775	0.154885	0.161388	0.337206	0.878311	0.607939	0.931346
RA	ACRn	secondary_endpoint	B*40:02	0.619805	0.36247	0.0872756	0.801606	-0.341266	0.319223	0.285046	0.87233	0.159137	0.834558
RA	ACRn	secondary_endpoint	B*44:02	0.197781	0.158198	0.211222	0.85712	-0.197666	0.128334	0.123499	0.83381	0.306485	0.87233
RA	ACRn	secondary_endpoint	B*44:03	0.184151	0.291477	0.527526	0.917384	-0.12829	0.24904	0.606457	0.931346	0.818134	0.962286
RA	ACRn	secondary_endpoint	B*45:01	0.435139	0.385485	0.258978	0.867969	-0.291302	0.321866	0.365443	0.890489	0.527835	0.917384
RA	ACRn	secondary_endpoint	B*49:01	-0.0577714	0.430554	0.893261	0.977214	-0.184372	0.396374	0.641827	0.937841	0.288855	0.87233
RA	ACRn	secondary_endpoint	B*51:01	-0.144261	0.166471	0.386172	0.890513	0.134146	0.131943	0.309298	0.87233	0.593533	0.928357
RA	ACRn	secondary_endpoint	B*52:01	-0.108866	0.298335	0.715178	0.945467	0.284157	0.212883	0.18194	0.850493	0.291737	0.87233
RA	ACRn	secondary_endpoint	B*55:01	0.122851	0.293544	0.675574	0.941597	-0.00148713	0.234759	0.994946	0.999396	0.792271	0.95699
RA	ACRn	secondary_endpoint	B*57:01	0.115205	0.349806	0.741899	0.949366	-0.115449	0.321338	0.719388	0.945467	0.937508	0.987987
RA	ACRn	secondary_endpoint	C*01:02	-0.01533	0.160844	0.924069	0.985405	0.103507	0.139597	0.458409	0.899713	0.36081	0.890489
RA	ACRn	secondary_endpoint	C*02:02	0.12716	0.174158	0.465303	0.901533	-0.15657	0.152794	0.305498	0.87233	0.457642	0.899713
RA	ACRn	secondary_endpoint	C*03:02	-1.1958	0.930119	0.198569	0.85712	0.944768	0.676406	0.16249	0.835632	0.345642	0.884756
RA	ACRn	secondary_endpoint	C*03:03	0.0868012	0.14084	0.53769	0.921432	0.00241066	0.112161	0.982853	0.995767	0.0379285	0.731943
RA	ACRn	secondary_endpoint	C*03:04	-0.0277688	0.119339	0.816003	0.961776	0.115938	0.101057	0.251275	0.864289	0.0675181	0.799613
RA	ACRn	secondary_endpoint	C*04:01	0.104005	0.104786	0.320929	0.874871	-0.147078	0.0876655	0.0934025	0.810895	0.0868388	0.800983
RA	ACRn	secondary_endpoint	C*05:01	0.267343	0.154028	0.0826205	0.800983	-0.201568	0.131362	0.12492	0.83381	0.173177	0.84786
RA	ACRn	secondary_endpoint	C*06:02	-0.109459	0.143175	0.444563	0.894069	0.00160449	0.121252	0.989442	0.997716	0.294964	0.87233
RA	ACRn	secondary_endpoint	C*07:01	-0.018952	0.0984103	0.847287	0.966293	0.0495902	0.0803958	0.537349	0.921432	0.257388	0.866616
RA	ACRn	secondary_endpoint	C*07:02	-0.123007	0.102639	0.230747	0.85712	0.104007	0.0870832	0.232344	0.85712	0.337106	0.878311
RA	ACRn	secondary_endpoint	C*07:04	-0.26178	0.296625	0.377492	0.890513	-0.0855074	0.170667	0.616358	0.933475	0.214943	0.85712
RA	ACRn	secondary_endpoint	C*08:01	-0.0163329	0.277879	0.95313	0.990697	-0.137865	0.203402	0.497902	0.914622	0.417104	0.890513
RA	ACRn	secondary_endpoint	C*08:02	0.0148132	0.230118	0.948674	0.989868	0.012275	0.175058	0.944099	0.988361	0.54421	0.922801
RA	ACRn	secondary_endpoint	C*12:02	-0.077499	0.197801	0.695204	0.944862	0.196441	0.15178	0.195581	0.856356	0.380496	0.890513
RA	ACRn	secondary_endpoint	C*12:03	0.161618	0.152735	0.289982	0.87233	-0.192608	0.135309	0.1546	0.834558	0.13738	0.83381
RA	ACRn	secondary_endpoint	C*14:02	0.146097	0.222641	0.511695	0.915054	-0.057411	0.169453	0.734759	0.948148	0.192137	0.856243
RA	ACRn	secondary_endpoint	C*14:03	-0.464672	0.444355	0.295689	0.87233	0.511649	0.359156	0.154277	0.834558	0.362983	0.890489
RA	ACRn	secondary_endpoint	C*15:02	-0.0937193	0.23835	0.694171	0.944862	-0.0153346	0.198346	0.938375	0.987987	0.175411	0.848126
RA	ACRn	secondary_endpoint	C*16:01	0.076728	0.286027	0.788504	0.956368	0.00873111	0.241423	0.971151	0.992305	0.35928	0.890489
RA	ACRn	secondary_endpoint	C*16:02	0.436671	0.777039	0.574138	0.927828	-0.55285	0.462337	0.231785	0.85712	0.485886	0.911548
RA	ACRn	secondary_endpoint	C*17:01	-0.193007	0.407346	0.635631	0.937841	-0.220931	0.204481	0.279943	0.87233	0.17048	0.844875
RA	ACRn	secondary_endpoint	DPB1*01:01	0.242082	0.212167	0.253873	0.864289	-0.135014	0.177169	0.446022	0.894536	0.0138723	0.684982
RA	ACRn	secondary_endpoint	DPB1*02:01	-0.02166	0.101082	0.830327	0.964185	-0.030165	0.0838742	0.719112	0.945467	0.525704	0.91702
RA	ACRn	secondary_endpoint	DPB1*03:01	-0.209905	0.169955	0.216806	0.85712	0.144974	0.13256	0.274109	0.87233	0.481528	0.908934
RA	ACRn	secondary_endpoint	DPB1*04:01	-0.10155	0.0746895	0.173949	0.84786	0.092128	0.0624511	0.140158	0.834558	0.369553	0.890513
RA	ACRn	secondary_endpoint	DPB1*04:02	0.0771128	0.0955114	0.419455	0.890513	-0.0296657	0.0803076	0.711829	0.945467	0.565383	0.927131
RA	ACRn	secondary_endpoint	DPB1*05:01	0.0567657	0.29351	0.846643	0.966287	-0.234647	0.208372	0.260126	0.869302	0.301683	0.87233
RA	ACRn	secondary_endpoint	DPB1*06:01	0.114436	0.306922	0.70926	0.945467	0.11856	0.261589	0.650384	0.937841	0.452573	0.896948
RA	ACRn	secondary_endpoint	DPB1*09:01	0.545106	0.499959	0.27558	0.87233	0.0299636	0.244895	0.902619	0.978664	0.386618	0.890513
RA	ACRn	secondary_endpoint	DPB1*10:01	0.0294886	0.308475	0.923842	0.985405	-0.1297	0.187655	0.489463	0.911793	0.724404	0.945467
RA	ACRn	secondary_endpoint	DPB1*13:01	0.403335	0.336593	0.230804	0.85712	-0.196311	0.286246	0.492832	0.911793	0.139372	0.834184
RA	ACRn	secondary_endpoint	DPB1*14:01	-0.177078	0.287105	0.537384	0.921432	-0.0673031	0.229525	0.769348	0.955694	0.410865	0.890513
RA	ACRn	secondary_endpoint	DPB1*15:01	0.194471	0.448597	0.664644	0.941244	-0.00826781	0.386261	0.982923	0.995767	0.712123	0.945467
RA	ACRn	secondary_endpoint	DPB1*19:01	0.826487	0.625383	0.186312	0.850493	-0.954942	0.541865	0.0780146	0.800983	0.196831	0.856356
RA	ACRn	secondary_endpoint	DPB1HLA104_01HLA104_01	0.0215356	0.569369	0.969828	0.992305	0.318412	0.41809	0.446307	0.894536	0.243657	0.861505
RA	ACRn	secondary_endpoint	DQA1*01:01	-0.151396	0.105095	0.14971	0.834558	0.10167	0.0884545	0.25039	0.863177	0.272814	0.87233
RA	ACRn	secondary_endpoint	DQA1*01:02	0.136778	0.101827	0.179193	0.850493	-0.109308	0.0854458	0.200801	0.85712	0.392759	0.890513
RA	ACRn	secondary_endpoint	DQA1*01:03	0.127438	0.181501	0.482595	0.909335	-0.0478966	0.151084	0.751228	0.951723	0.358319	0.890379
RA	ACRn	secondary_endpoint	DQA1*01:04	0.822306	0.425198	0.0531205	0.763623	-0.233315	0.290932	0.422578	0.890513	0.0758184	0.800983
RA	ACRn	secondary_endpoint	DQA1*01:05	0.27965	0.266765	0.2945	0.87233	-0.160394	0.215665	0.457046	0.899452	0.213121	0.85712
RA	ACRn	secondary_endpoint	DQA1*02:01	0.0289202	0.178128	0.871026	0.974041	-0.172921	0.158241	0.274495	0.87233	0.0317964	0.731943
RA	ACRn	secondary_endpoint	DQA1*03:01	-0.13049	0.08685	0.132975	0.83381	0.164735	0.0696346	0.0179956	0.684982	0.0266723	0.731943
RA	ACRn	secondary_endpoint	DQA1*03:02	0.42561	0.269517	0.1143	0.83381	-0.168504	0.192243	0.380749	0.890513	0.166913	0.843678
RA	ACRn	secondary_endpoint	DQA1*03:03	0.0590309	0.118965	0.61975	0.935395	-0.0902591	0.0984953	0.359468	0.890489	0.330942	0.874987
RA	ACRn	secondary_endpoint	DQA1*04:01	-0.194992	0.216336	0.367408	0.890489	0.0761519	0.172262	0.658438	0.937841	0.508373	0.914935
RA	ACRn	secondary_endpoint	DQA1*05:01	-0.000271828	0.142385	0.998477	0.999461	0.0571232	0.118305	0.629205	0.936319	0.382312	0.890513
RA	ACRn	secondary_endpoint	DQA1*05:03	0.393047	0.283802	0.166073	0.843678	-0.301773	0.21522	0.160867	0.835095	0.334553	0.878311
RA	ACRn	secondary_endpoint	DQA1*05:05	0.0104717	0.0987972	0.915589	0.982684	-0.0027297	0.080746	0.973032	0.992305	0.192628	0.856243
RA	ACRn	secondary_endpoint	DQB1*02:01	0.0262827	0.142258	0.853422	0.969336	0.0372691	0.119509	0.755152	0.951723	0.298624	0.87233
RA	ACRn	secondary_endpoint	DQB1*02:02	0.0432723	0.195726	0.825025	0.96402	-0.193123	0.176581	0.274098	0.87233	0.0287553	0.731943
RA	ACRn	secondary_endpoint	DQB1*03:01	0.0554741	0.0784029	0.479224	0.908934	-0.0510654	0.0632837	0.419708	0.890513	0.101827	0.818595
RA	ACRn	secondary_endpoint	DQB1*03:02	-0.136503	0.084582	0.10656	0.825911	0.143538	0.0690943	0.0377622	0.731943	0.023884	0.720058
RA	ACRn	secondary_endpoint	DQB1*03:03	0.23095	0.152218	0.129207	0.83381	-0.203843	0.120854	0.0916621	0.810895	0.180058	0.850493
RA	ACRn	secondary_endpoint	DQB1*04:01	-0.0215655	0.222996	0.922958	0.985296	-0.00717439	0.183512	0.968815	0.992305	0.974587	0.992465
RA	ACRn	secondary_endpoint	DQB1*04:02	-0.191013	0.180297	0.289401	0.87233	0.069194	0.146407	0.63649	0.937841	0.448816	0.895354
RA	ACRn	secondary_endpoint	DQB1*05:01	-0.0737267	0.0949484	0.437458	0.890513	0.0687652	0.08108	0.396374	0.890513	0.136076	0.83381
RA	ACRn	secondary_endpoint	DQB1*05:02	0.0427245	0.142355	0.764081	0.953484	-0.0260388	0.113568	0.818652	0.962286	0.607172	0.931346
RA	ACRn	secondary_endpoint	DQB1*05:03	0.720534	0.348921	0.0389195	0.731943	0.0543304	0.217447	0.802699	0.95899	0.0137241	0.684982
RA	ACRn	secondary_endpoint	DQB1*06:01	-0.315212	0.209578	0.132574	0.83381	0.34815	0.177236	0.049491	0.757407	0.279281	0.87233
RA	ACRn	secondary_endpoint	DQB1*06:02	0.153611	0.136901	0.261839	0.869302	-0.11011	0.115463	0.340268	0.878713	0.183209	0.850493
RA	ACRn	secondary_endpoint	DQB1*06:03	0.425337	0.244136	0.0814713	0.800983	-0.309792	0.201503	0.124194	0.83381	0.0826295	0.800983
RA	ACRn	secondary_endpoint	DQB1*06:04	-0.00307118	0.280923	0.991277	0.997988	-0.0372631	0.249663	0.881353	0.976228	0.505449	0.914775
RA	ACRn	secondary_endpoint	DRB1*01:01	-0.211354	0.120104	0.0784484	0.800983	0.110664	0.102831	0.281848	0.87233	0.15227	0.834558
RA	ACRn	secondary_endpoint	DRB1*01:02	0.21823	0.368468	0.553673	0.925204	-0.114836	0.318804	0.718691	0.945467	0.801476	0.95899
RA	ACRn	secondary_endpoint	DRB1*03:01	-0.0708056	0.178131	0.691005	0.944823	0.0430493	0.157462	0.78455	0.956043	0.911939	0.982007
RA	ACRn	secondary_endpoint	DRB1*04:01	0.0215004	0.119665	0.857411	0.969778	0.0342069	0.101019	0.734898	0.948148	0.6816	0.941914
RA	ACRn	secondary_endpoint	DRB1*04:02	-0.0870755	0.350941	0.804042	0.959311	-0.0719093	0.248913	0.772663	0.955694	0.779858	0.956043
RA	ACRn	secondary_endpoint	DRB1*04:04	-0.154713	0.187803	0.410051	0.890513	0.24388	0.158458	0.123786	0.83381	0.213461	0.85712
RA	ACRn	secondary_endpoint	DRB1*04:05	-0.660162	0.318197	0.038015	0.731943	0.57048	0.281314	0.042569	0.741849	0.104916	0.825911
RA	ACRn	secondary_endpoint	DRB1*07:01	-0.161265	0.215052	0.453322	0.897159	-0.0362285	0.198799	0.855397	0.969669	0.0428022	0.741849
RA	ACRn	secondary_endpoint	DRB1*08:01	0.07102	0.421265	0.866121	0.97278	0.0926792	0.317852	0.770608	0.955694	0.802926	0.95899
RA	ACRn	secondary_endpoint	DRB1*09:01	0.576949	0.308597	0.0615416	0.794289	-0.173075	0.212743	0.415907	0.890513	0.141227	0.834558
RA	ACRn	secondary_endpoint	DRB1*10:01	0.0785205	0.262837	0.765137	0.953484	0.030743	0.213955	0.885746	0.976268	0.771847	0.955694
RA	ACRn	secondary_endpoint	DRB1*11:01	0.182078	0.18592	0.327415	0.874871	-0.208144	0.161295	0.196893	0.856356	0.419212	0.890513
RA	ACRn	secondary_endpoint	DRB1*11:04	-0.169263	0.250704	0.49958	0.914775	0.238099	0.187756	0.204751	0.85712	0.40695	0.890513
RA	ACRn	secondary_endpoint	DRB1*12:01	-0.147351	0.569217	0.795738	0.957605	-0.00949097	0.542379	0.986039	0.99703	0.643099	0.937841
RA	ACRn	secondary_endpoint	DRB1*13:01	0.548109	0.256921	0.032894	0.731943	-0.361097	0.210363	0.0860637	0.800983	0.104111	0.824821
RA	ACRn	secondary_endpoint	DRB1*13:02	0.220122	0.317225	0.487746	0.911548	-0.267554	0.277273	0.334569	0.878311	0.598711	0.92937
RA	ACRn	secondary_endpoint	DRB1*13:03	0.425862	0.386292	0.270273	0.872159	-0.0717199	0.317285	0.821168	0.962905	0.285626	0.87233
RA	ACRn	secondary_endpoint	DRB1*14:01	0.88148	0.423865	0.0375601	0.731943	-0.74861	0.385645	0.0522352	0.759275	0.115738	0.83381
RA	ACRn	secondary_endpoint	DRB1*15:01	0.17048	0.154217	0.268964	0.871858	-0.0685016	0.132196	0.604331	0.930953	0.387425	0.890513
RA	ACRn	secondary_endpoint	DRB1*15:02	-0.374272	0.322972	0.246523	0.861505	0.260802	0.248623	0.294185	0.87233	0.495052	0.913758
RA	ACRn	secondary_endpoint	DRB1*16:01	0.0710324	0.181693	0.695836	0.945132	-0.049195	0.146633	0.737249	0.948582	0.925179	0.985405
RA	CRP	secondary_endpoint	A*01:01	-0.194298	0.146207	0.183874	0.850493	0.0254325	0.115596	0.825861	0.96402	0.184464	0.850493
RA	CRP	secondary_endpoint	A*02:01	-0.0419297	0.11495	0.715288	0.945467	-0.0436766	0.0933482	0.639864	0.937841	0.434378	0.890513
RA	CRP	secondary_endpoint	A*02:05	-1.31685	0.878054	0.133684	0.83381	0.348224	0.295858	0.239197	0.861505	0.452748	0.896948
RA	CRP	secondary_endpoint	A*02:06	0.321318	0.466271	0.490745	0.911793	-0.0303907	0.381251	0.936465	0.987987	0.37657	0.890513
RA	CRP	secondary_endpoint	A*02:07	0.588211	1.34034	0.66077	0.938543	-0.474928	1.26789	0.707971	0.945467	0.903237	0.978682
RA	CRP	secondary_endpoint	A*03:01	-0.155216	0.193196	0.421735	0.890513	0.170294	0.165387	0.303166	0.87233	0.320105	0.874871
RA	CRP	secondary_endpoint	A*11:01	0.325245	0.208843	0.119383	0.83381	-0.106479	0.171084	0.533694	0.920153	0.0348008	0.731943
RA	CRP	secondary_endpoint	A*23:01	-0.618006	0.526889	0.240822	0.861505	0.642973	0.462175	0.164168	0.839798	0.371895	0.890513
RA	CRP	secondary_endpoint	A*24:02	-0.110203	0.171224	0.519822	0.916265	0.159419	0.140792	0.257509	0.866616	0.399989	0.890513
RA	CRP	secondary_endpoint	A*25:01	0.453355	0.342155	0.185171	0.850493	-0.481437	0.305518	0.11507	0.83381	0.284495	0.87233
RA	CRP	secondary_endpoint	A*26:01	0.462017	0.234905	0.0492037	0.757407	-0.289329	0.189775	0.127361	0.83381	0.0364672	0.731943
RA	CRP	secondary_endpoint	A*29:02	0.296753	0.384423	0.440148	0.890735	-0.183674	0.328462	0.576029	0.927828	0.448625	0.895354
RA	CRP	secondary_endpoint	A*30:01	0.707097	0.650079	0.276723	0.87233	-0.259945	0.354736	0.46369	0.900569	0.338524	0.878311
RA	CRP	secondary_endpoint	A*30:02	0.959674	0.928999	0.301595	0.87233	0.189271	0.403563	0.63907	0.937841	0.240457	0.861505
RA	CRP	secondary_endpoint	A*31:01	-0.04157	0.27891	0.881519	0.976228	-0.286047	0.224746	0.203106	0.85712	0.128691	0.83381
RA	CRP	secondary_endpoint	A*32:01	-0.0153048	0.268189	0.954492	0.990697	0.0334778	0.222451	0.880374	0.976228	0.880738	0.976228
RA	CRP	secondary_endpoint	A*33:01	0.346826	0.428773	0.418584	0.890513	0.380229	0.336539	0.258552	0.867893	0.0214307	0.686396
RA	CRP	secondary_endpoint	A*33:03	-0.0265229	0.639639	0.966925	0.991905	-0.238222	0.512788	0.642245	0.937841	0.767738	0.955381
RA	CRP	secondary_endpoint	A*68:01	-0.371638	0.294622	0.207162	0.85712	0.311494	0.23232	0.179988	0.850493	0.222433	0.85712
RA	CRP	secondary_endpoint	A*68:02	0.322409	0.887904	0.71652	0.945467	-0.742026	0.723147	0.304841	0.87233	0.423195	0.890513
RA	CRP	secondary_endpoint	A*68:17	-1.33779	0.958001	0.162584	0.835632	0.206717	0.729915	0.777018	0.956043	0.166227	0.843678
RA	CRP	secondary_endpoint	B*07:02	-0.339377	0.207131	0.101325	0.818595	0.211683	0.174895	0.226146	0.85712	0.25117	0.864289
RA	CRP	secondary_endpoint	B*08:01	-0.171254	0.200469	0.392958	0.890513	0.0476708	0.165983	0.773957	0.955694	0.539199	0.922122
RA	CRP	secondary_endpoint	B*13:02	-0.759669	0.397082	0.0557314	0.77603	0.646201	0.322939	0.0453925	0.757407	0.121528	0.83381
RA	CRP	secondary_endpoint	B*14:02	0.417428	0.409973	0.308591	0.87233	0.251713	0.32481	0.438367	0.890513	0.0255422	0.731943
RA	CRP	secondary_endpoint	B*15:01	-0.0216365	0.220905	0.921976	0.984732	0.079555	0.178808	0.656378	0.937841	0.821249	0.962905
RA	CRP	secondary_endpoint	B*18:01	0.410839	0.264063	0.119748	0.83381	-0.257044	0.23033	0.26443	0.870559	0.263357	0.869852
RA	CRP	secondary_endpoint	B*27:02	0.200647	0.671447	0.765071	0.953484	-0.290362	0.59653	0.626435	0.935844	0.856933	0.969706
RA	CRP	secondary_endpoint	B*27:05	0.391046	0.311772	0.209743	0.85712	-0.362902	0.278481	0.192523	0.856243	0.419702	0.890513
RA	CRP	secondary_endpoint	B*35:01	0.0558644	0.25954	0.829577	0.964163	0.0446771	0.209982	0.831509	0.964185	0.787542	0.956043
RA	CRP	secondary_endpoint	B*35:02	0.449013	0.710007	0.527122	0.917384	-0.455621	0.602639	0.449624	0.895354	0.751531	0.951723
RA	CRP	secondary_endpoint	B*35:03	0.333015	0.403933	0.409695	0.890513	-0.161758	0.347818	0.641885	0.937841	0.639423	0.937841
RA	CRP	secondary_endpoint	B*37:01	0.418846	0.598401	0.483963	0.910753	-0.701213	0.489799	0.152248	0.834558	0.258853	0.867969
RA	CRP	secondary_endpoint	B*38:01	0.032212	0.48792	0.947363	0.988816	-0.172468	0.423253	0.683654	0.941914	0.785889	0.956043
RA	CRP	secondary_endpoint	B*39:01	0.727305	0.638229	0.254466	0.864289	-1.04697	0.593827	0.0778866	0.800983	0.0855438	0.800983
RA	CRP	secondary_endpoint	B*40:01	0.422812	0.29239	0.148162	0.834558	-0.387628	0.246017	0.115115	0.83381	0.284089	0.87233
RA	CRP	secondary_endpoint	B*40:02	-0.462925	0.544228	0.394987	0.890513	-0.135066	0.484598	0.780461	0.956043	0.0645939	0.799613
RA	CRP	secondary_endpoint	B*44:02	0.197943	0.238443	0.406455	0.890513	-0.327591	0.194361	0.0918957	0.810895	0.158433	0.834558
RA	CRP	secondary_endpoint	B*44:03	0.03324	0.41254	0.935781	0.987987	0.0541587	0.347419	0.876121	0.975775	0.913837	0.982159
RA	CRP	secondary_endpoint	B*45:01	0.169415	0.58659	0.772724	0.955694	-0.223854	0.489831	0.64767	0.937841	0.887438	0.976366
RA	CRP	secondary_endpoint	B*49:01	-1.28244	0.652874	0.0494946	0.757407	1.10042	0.601082	0.06714	0.799613	0.146576	0.834558
RA	CRP	secondary_endpoint	B*51:01	0.163341	0.251408	0.515884	0.915054	0.0617534	0.200146	0.757671	0.95277	0.329137	0.874871
RA	CRP	secondary_endpoint	B*52:01	-0.683169	0.453829	0.132236	0.83381	0.322369	0.323467	0.318956	0.874476	0.321449	0.874871
RA	CRP	secondary_endpoint	B*55:01	-0.262426	0.427614	0.539415	0.922122	0.499607	0.329515	0.129472	0.83381	0.215095	0.85712
RA	CRP	secondary_endpoint	B*57:01	0.333769	0.5313	0.529865	0.917384	-0.417283	0.487862	0.392368	0.890513	0.64367	0.937841
RA	CRP	secondary_endpoint	C*01:02	0.112314	0.253934	0.658275	0.937841	0.159106	0.219737	0.46902	0.903893	0.000365007	0.339561
RA	CRP	secondary_endpoint	C*02:02	-0.0865834	0.260779	0.739876	0.949264	-0.0530443	0.229966	0.817578	0.962286	0.399924	0.890513
RA	CRP	secondary_endpoint	C*03:02	1.62633	1.69811	0.338199	0.878311	-0.754451	1.23199	0.540282	0.922122	0.631839	0.937841
RA	CRP	secondary_endpoint	C*03:03	-0.0877742	0.217914	0.687101	0.942762	0.259164	0.171634	0.131049	0.83381	0.0206716	0.686396
RA	CRP	secondary_endpoint	C*03:04	0.237526	0.184047	0.196853	0.856356	-0.135622	0.155626	0.3835	0.890513	0.132214	0.83381
RA	CRP	secondary_endpoint	C*04:01	0.125202	0.162405	0.440753	0.891362	-0.0706109	0.136313	0.604455	0.930953	0.111523	0.83381
RA	CRP	secondary_endpoint	C*05:01	-0.0758068	0.234816	0.74682	0.950418	-0.113358	0.200535	0.571887	0.927828	0.216632	0.85712
RA	CRP	secondary_endpoint	C*06:02	-0.0630446	0.217689	0.772116	0.955694	0.0808903	0.187357	0.665927	0.941244	0.380527	0.890513
RA	CRP	secondary_endpoint	C*07:01	-0.109113	0.151649	0.471826	0.905817	0.0503483	0.124288	0.685408	0.941914	0.411603	0.890513
RA	CRP	secondary_endpoint	C*07:02	-0.141788	0.160604	0.37732	0.890513	0.0618823	0.136122	0.649389	0.937841	0.125936	0.83381
RA	CRP	secondary_endpoint	C*07:04	0.11344	0.455154	0.80318	0.95899	-0.351496	0.269355	0.191908	0.856243	0.237814	0.861505
RA	CRP	secondary_endpoint	C*08:01	-0.0942782	0.46466	0.839215	0.964666	-0.502127	0.338886	0.13842	0.83381	0.0385324	0.731943
RA	CRP	secondary_endpoint	C*08:02	0.0879683	0.340934	0.79639	0.957764	0.306058	0.25469	0.229484	0.85712	0.0899773	0.810895
RA	CRP	secondary_endpoint	C*12:02	-0.232809	0.316667	0.462225	0.900569	0.110112	0.244036	0.651837	0.937841	0.114076	0.83381
RA	CRP	secondary_endpoint	C*12:03	0.551234	0.232804	0.0178939	0.684982	-0.584079	0.207067	0.0047914	0.684982	0.0176407	0.684982
RA	CRP	secondary_endpoint	C*14:02	0.0344631	0.361677	0.924087	0.985405	0.0294761	0.271495	0.913544	0.982007	0.578575	0.928217
RA	CRP	secondary_endpoint	C*14:03	0.143116	0.794961	0.85713	0.969706	-0.15555	0.65423	0.812067	0.960837	0.971943	0.992305
RA	CRP	secondary_endpoint	C*15:02	-0.402442	0.383258	0.293692	0.87233	0.324438	0.323753	0.316289	0.873674	0.409438	0.890513
RA	CRP	secondary_endpoint	C*16:01	-0.233444	0.413197	0.572093	0.927828	0.373663	0.346301	0.280582	0.87233	0.429671	0.890513
RA	CRP	secondary_endpoint	C*16:02	1.40612	1.2688	0.267762	0.871858	-0.881191	0.755632	0.243548	0.861505	0.438346	0.890513
RA	CRP	secondary_endpoint	C*17:01	0.582107	0.621445	0.348914	0.887893	-0.341845	0.324682	0.292404	0.87233	0.435154	0.890513
RA	CRP	secondary_endpoint	DPB1*01:01	0.425463	0.326863	0.193035	0.856356	-0.365063	0.273936	0.182644	0.850493	0.412013	0.890513
RA	CRP	secondary_endpoint	DPB1*02:01	0.0233259	0.142952	0.870383	0.974041	-0.0279798	0.119254	0.814501	0.960837	0.138542	0.83381
RA	CRP	secondary_endpoint	DPB1*03:01	0.105374	0.257949	0.6829	0.941914	-0.0231254	0.202106	0.908903	0.980884	0.223209	0.85712
RA	CRP	secondary_endpoint	DPB1*04:01	-0.156788	0.111907	0.161197	0.835095	0.0284922	0.0933867	0.760291	0.953256	0.0444856	0.752176
RA	CRP	secondary_endpoint	DPB1*04:02	-0.0226816	0.140333	0.871599	0.974041	0.136718	0.117897	0.246194	0.861505	0.152942	0.834558
RA	CRP	secondary_endpoint	DPB1*05:01	0.690814	0.280377	0.0137445	0.684982	-0.317662	0.218764	0.146481	0.834558	0.237053	0.861505
RA	CRP	secondary_endpoint	DPB1*06:01	0.733562	0.433901	0.0909093	0.810895	-0.524241	0.363859	0.149647	0.834558	0.192502	0.856243
RA	CRP	secondary_endpoint	DPB1*09:01	-0.475225	0.494648	0.336686	0.878311	0.200471	0.312533	0.521237	0.916265	0.276822	0.87233
RA	CRP	secondary_endpoint	DPB1*10:01	-0.0987147	0.461253	0.830536	0.964185	0.196312	0.271601	0.469805	0.904036	0.744204	0.949841
RA	CRP	secondary_endpoint	DPB1*13:01	-0.411658	0.474245	0.385379	0.890513	0.158405	0.382481	0.678764	0.941914	0.415555	0.890513
RA	CRP	secondary_endpoint	DPB1*14:01	-0.421768	0.407227	0.300339	0.87233	0.0688048	0.327464	0.833579	0.96444	0.29765	0.87233
RA	CRP	secondary_endpoint	DPB1*15:01	0.376452	0.682457	0.581213	0.928357	-0.0814691	0.588133	0.889828	0.976739	0.686743	0.942481
RA	CRP	secondary_endpoint	DPB1*19:01	0.115229	0.956019	0.904063	0.979089	-0.226957	0.69273	0.743193	0.949467	0.757314	0.95277
RA	CRP	secondary_endpoint	DPB1HLA104_01HLA104_01	-0.0450619	0.704341	0.948988	0.989878	0.420964	0.642111	0.512086	0.915054	0.574007	0.927828
RA	CRP	secondary_endpoint	DQA1*01:01	-0.00561578	0.159361	0.971889	0.992305	-0.0298415	0.134441	0.82434	0.963865	0.621149	0.935395
RA	CRP	secondary_endpoint	DQA1*01:02	-0.257683	0.154153	0.0946022	0.810895	0.0879687	0.129311	0.496322	0.91433	0.0299952	0.731943
RA	CRP	secondary_endpoint	DQA1*01:03	0.193302	0.276984	0.485252	0.911548	-0.00863318	0.230159	0.970079	0.992305	0.131276	0.83381
RA	CRP	secondary_endpoint	DQA1*01:04	-0.636229	0.646698	0.325208	0.874871	0.792524	0.457327	0.0831053	0.800983	0.111332	0.83381
RA	CRP	secondary_endpoint	DQA1*01:05	0.241792	0.405373	0.550863	0.924096	-0.333208	0.328584	0.310548	0.87233	0.562793	0.927131
RA	CRP	secondary_endpoint	DQA1*02:01	-0.394354	0.265955	0.138132	0.83381	0.289734	0.236591	0.220719	0.85712	0.216804	0.85712
RA	CRP	secondary_endpoint	DQA1*03:01	0.307701	0.133505	0.0211782	0.686396	-0.0969523	0.107017	0.364961	0.890489	0.0211195	0.686396
RA	CRP	secondary_endpoint	DQA1*03:02	0.623399	0.405423	0.124134	0.83381	-0.654062	0.278402	0.0188063	0.684982	0.0558091	0.77603
RA	CRP	secondary_endpoint	DQA1*03:03	0.0386252	0.17908	0.829232	0.964163	-0.0272219	0.147283	0.853364	0.969336	0.271537	0.87233
RA	CRP	secondary_endpoint	DQA1*04:01	-0.468912	0.346936	0.176509	0.850169	0.435387	0.276632	0.115514	0.83381	0.199243	0.85712
RA	CRP	secondary_endpoint	DQA1*05:01	0.129053	0.213585	0.545694	0.922866	-0.0268114	0.177819	0.88015	0.976228	0.721144	0.945467
RA	CRP	secondary_endpoint	DQA1*05:03	-0.00899645	0.469811	0.984722	0.996505	-0.207589	0.357279	0.561222	0.926643	0.656088	0.937841
RA	CRP	secondary_endpoint	DQA1*05:05	-0.194873	0.150504	0.195389	0.856356	0.125533	0.123317	0.308692	0.87233	0.122806	0.83381
RA	CRP	secondary_endpoint	DQB1*02:01	0.104503	0.211267	0.620848	0.935395	0.0107776	0.177377	0.951549	0.990697	0.682608	0.941914
RA	CRP	secondary_endpoint	DQB1*02:02	-0.523006	0.286019	0.0674642	0.799613	0.353935	0.257761	0.169717	0.844875	0.0842876	0.800983
RA	CRP	secondary_endpoint	DQB1*03:01	-0.122104	0.119087	0.305209	0.87233	0.0409793	0.0962093	0.670152	0.941346	0.0718137	0.799613
RA	CRP	secondary_endpoint	DQB1*03:02	0.275269	0.128984	0.0328318	0.731943	-0.118279	0.105247	0.261087	0.869302	0.0480673	0.757407
RA	CRP	secondary_endpoint	DQB1*03:03	0.392289	0.235762	0.0961291	0.811281	-0.344467	0.182924	0.0596845	0.793906	0.186275	0.850493
RA	CRP	secondary_endpoint	DQB1*04:01	0.181787	0.3709	0.624045	0.935844	0.365986	0.301337	0.224541	0.85712	0.0244057	0.724349
RA	CRP	secondary_endpoint	DQB1*04:02	-0.18295	0.283456	0.518651	0.916265	0.356932	0.228562	0.118373	0.83381	0.171786	0.847539
RA	CRP	secondary_endpoint	DQB1*05:01	0.0750725	0.143232	0.600186	0.929467	-0.0880536	0.122346	0.471704	0.905817	0.626431	0.935844
RA	CRP	secondary_endpoint	DQB1*05:02	-0.210624	0.213821	0.3246	0.874871	-0.108308	0.171353	0.527338	0.917384	0.0307281	0.731943
RA	CRP	secondary_endpoint	DQB1*05:03	-0.485218	0.553121	0.380359	0.890513	0.672104	0.350588	0.0552285	0.77603	0.0769369	0.800983
RA	CRP	secondary_endpoint	DQB1*06:01	-0.0973388	0.322111	0.762507	0.953484	0.0860673	0.269249	0.749229	0.951241	0.120114	0.83381
RA	CRP	secondary_endpoint	DQB1*06:02	-0.306479	0.208481	0.141545	0.834558	0.249047	0.175628	0.156181	0.834558	0.122959	0.83381
RA	CRP	secondary_endpoint	DQB1*06:03	0.327125	0.368447	0.374623	0.890513	-0.0962997	0.303844	0.751291	0.951723	0.31328	0.872449
RA	CRP	secondary_endpoint	DQB1*06:04	-0.247686	0.4389	0.572527	0.927828	-0.0275148	0.391452	0.943964	0.988361	0.148561	0.834558
RA	CRP	secondary_endpoint	DRB1*01:01	-0.018811	0.178895	0.916256	0.982813	-0.0141386	0.153112	0.926427	0.985442	0.81082	0.960837
RA	CRP	secondary_endpoint	DRB1*01:02	0.00883716	0.56588	0.98754	0.997497	0.22591	0.489651	0.644534	0.937841	0.63848	0.937841
RA	CRP	secondary_endpoint	DRB1*03:01	0.132976	0.261422	0.610987	0.932264	-0.107074	0.228408	0.639222	0.937841	0.877408	0.975775
RA	CRP	secondary_endpoint	DRB1*04:01	0.303585	0.180545	0.0926681	0.810895	-0.278149	0.152669	0.068469	0.799613	0.127513	0.83381
RA	CRP	secondary_endpoint	DRB1*04:02	0.136445	0.539482	0.800331	0.95899	-0.133763	0.382832	0.726785	0.946698	0.940771	0.988143
RA	CRP	secondary_endpoint	DRB1*04:04	0.484025	0.286092	0.090674	0.810895	-0.00593303	0.241339	0.980387	0.994591	0.00964405	0.684982
RA	CRP	secondary_endpoint	DRB1*04:05	-0.165871	0.302612	0.583602	0.928357	0.356395	0.258903	0.168649	0.844296	0.145043	0.834558
RA	CRP	secondary_endpoint	DRB1*04:06	-2.03838	1.69901	0.230239	0.85712	1.20636	1.41148	0.39273	0.890513	0.463892	0.900569
RA	CRP	secondary_endpoint	DRB1*04:10	0.480782	1.81872	0.791509	0.956805	-0.63893	1.2674	0.614172	0.932951	0.874154	0.975076
RA	CRP	secondary_endpoint	DRB1*07:01	-0.627321	0.316323	0.0473489	0.757407	0.571297	0.290713	0.0493959	0.757407	0.133527	0.83381
RA	CRP	secondary_endpoint	DRB1*08:01	-0.546465	0.64366	0.395883	0.890513	0.966865	0.485526	0.0464396	0.757407	0.0845004	0.800983
RA	CRP	secondary_endpoint	DRB1*08:02	-0.389162	1.07449	0.717216	0.945467	0.250572	0.911242	0.783333	0.956043	0.934167	0.987708
RA	CRP	secondary_endpoint	DRB1*08:03	0.508478	0.824738	0.537542	0.921432	-0.843012	0.763567	0.269574	0.871858	0.350404	0.887893
RA	CRP	secondary_endpoint	DRB1*09:01	0.503778	0.313031	0.107539	0.826303	-0.374894	0.224804	0.0953847	0.810895	0.203678	0.85712
RA	CRP	secondary_endpoint	DRB1*10:01	0.334461	0.403377	0.407019	0.890513	-0.357449	0.318402	0.261594	0.869302	0.378462	0.890513
RA	CRP	secondary_endpoint	DRB1*11:01	-0.0169127	0.282686	0.952292	0.990697	-0.0929876	0.244355	0.703542	0.94537	0.391948	0.890513
RA	CRP	secondary_endpoint	DRB1*11:04	0.418225	0.380476	0.271674	0.87233	-0.31437	0.288967	0.276636	0.87233	0.509588	0.915054
RA	CRP	secondary_endpoint	DRB1*12:01	-0.433755	0.632274	0.492698	0.911793	-0.0514293	0.541852	0.924383	0.985405	0.397159	0.890513
RA	CRP	secondary_endpoint	DRB1*12:02	-0.266849	1.82289	0.883615	0.976268	-0.557718	1.28076	0.66323	0.94093	0.742415	0.949366
RA	CRP	secondary_endpoint	DRB1*13:01	0.167355	0.396528	0.672988	0.941597	0.0689577	0.324702	0.831817	0.964185	0.577052	0.927828
RA	CRP	secondary_endpoint	DRB1*13:02	-0.0196666	0.434604	0.963907	0.991093	-0.0626954	0.376704	0.867817	0.973343	0.921851	0.984732
RA	CRP	secondary_endpoint	DRB1*13:03	-0.391167	0.592987	0.509474	0.915054	0.782713	0.487384	0.108285	0.828617	0.153931	0.834558
RA	CRP	secondary_endpoint	DRB1*14:01	-0.650871	0.658907	0.323249	0.874871	0.424558	0.597783	0.477567	0.908934	0.553027	0.92507
RA	CRP	secondary_endpoint	DRB1*14:05	1.12838	1.74418	0.517673	0.916265	-0.528041	1.2529	0.673422	0.941597	0.810603	0.960837
RA	CRP	secondary_endpoint	DRB1*15:01	-0.402527	0.230088	0.0802138	0.800983	0.361306	0.197412	0.0672181	0.799613	0.21474	0.85712
RA	CRP	secondary_endpoint	DRB1*15:02	-0.759069	0.4071	0.0622407	0.794729	0.480622	0.327191	0.141851	0.834558	0.27214	0.87233
RA	CRP	secondary_endpoint	DRB1*16:01	-0.250942	0.276078	0.363374	0.890489	-0.0916285	0.224121	0.682661	0.941914	0.13841	0.83381
RA	CRP	secondary_endpoint	DRB1*16:02	0.319694	1.1534	0.781645	0.956043	-1.05883	0.892733	0.235599	0.860955	0.300046	0.87233
RA	ESR	secondary_endpoint	A*01:01	0.0123563	0.0905885	0.891505	0.977081	5.69594e-05	0.0705902	0.999356	0.99951	0.45317	0.897159
RA	ESR	secondary_endpoint	A*02:01	-0.0776033	0.0681049	0.254508	0.864289	-0.0442306	0.055292	0.423742	0.890513	0.012682	0.684982
RA	ESR	secondary_endpoint	A*02:05	-1.01607	0.518357	0.0499766	0.757407	0.246142	0.17995	0.171362	0.846671	0.24836	0.861505
RA	ESR	secondary_endpoint	A*02:06	0.0270335	0.196445	0.890545	0.976918	-0.0258072	0.159158	0.871189	0.974041	0.837347	0.96444
RA	ESR	secondary_endpoint	A*02:07	-0.00686713	0.486399	0.988736	0.997666	-0.0043388	0.460065	0.992475	0.998455	0.9978	0.999461
RA	ESR	secondary_endpoint	A*03:01	-0.0696333	0.119975	0.561645	0.92687	0.0490453	0.102651	0.632801	0.937841	0.54016	0.922122
RA	ESR	secondary_endpoint	A*11:01	0.0520154	0.117059	0.656787	0.937841	0.0468572	0.0961297	0.625949	0.935844	0.241176	0.861505
RA	ESR	secondary_endpoint	A*23:01	-0.0247696	0.322141	0.938711	0.987987	-0.0254846	0.282015	0.927996	0.985442	0.361471	0.890489
RA	ESR	secondary_endpoint	A*24:02	0.0279975	0.088674	0.752204	0.951723	0.0227757	0.0722578	0.752609	0.951723	0.383797	0.890513
RA	ESR	secondary_endpoint	A*25:01	0.435072	0.212382	0.0405075	0.737159	-0.295615	0.189442	0.118653	0.83381	0.102552	0.819662
RA	ESR	secondary_endpoint	A*26:01	-0.052792	0.13348	0.692471	0.944862	0.12266	0.107646	0.254503	0.864289	0.338861	0.87845
RA	ESR	secondary_endpoint	A*29:02	0.462153	0.237212	0.051383	0.759275	-0.349841	0.202681	0.0843346	0.800983	0.174268	0.84786
RA	ESR	secondary_endpoint	A*30:01	0.454187	0.404222	0.261179	0.869302	-0.21974	0.214084	0.304693	0.87233	0.339708	0.878713
RA	ESR	secondary_endpoint	A*30:02	-0.139406	0.560121	0.803449	0.95899	0.0361143	0.249765	0.885032	0.976268	0.675353	0.941597
RA	ESR	secondary_endpoint	A*31:01	-0.0687217	0.144489	0.634347	0.937841	-0.0515196	0.113247	0.649159	0.937841	0.202016	0.85712
RA	ESR	secondary_endpoint	A*32:01	-0.0415575	0.165636	0.801894	0.95899	0.0830826	0.137305	0.545114	0.922801	0.437671	0.890513
RA	ESR	secondary_endpoint	A*33:01	0.354823	0.263917	0.178804	0.850493	0.122609	0.207507	0.554609	0.92522	0.0208136	0.686396
RA	ESR	secondary_endpoint	A*33:03	-0.000888247	0.232837	0.996956	0.999461	-0.0821774	0.184835	0.656611	0.937841	0.806069	0.960355
RA	ESR	secondary_endpoint	A*68:01	-0.279566	0.179193	0.118727	0.83381	0.255302	0.141503	0.0711974	0.799613	0.303732	0.87233
RA	ESR	secondary_endpoint	A*68:02	0.924893	0.522874	0.0769165	0.800983	-0.315326	0.42594	0.459114	0.899713	0.105415	0.825911
RA	ESR	secondary_endpoint	A*68:17	-0.83551	0.560435	0.136008	0.83381	-0.00478939	0.429628	0.991106	0.997988	0.0588693	0.793699
RA	ESR	secondary_endpoint	B*07:02	-0.0953584	0.126551	0.451139	0.896496	0.0283534	0.107019	0.791057	0.956805	0.602126	0.930259
RA	ESR	secondary_endpoint	B*08:01	0.0788537	0.123224	0.522225	0.916265	-0.0137374	0.101626	0.892473	0.977093	0.650266	0.937841
RA	ESR	secondary_endpoint	B*13:02	0.0300376	0.243428	0.901795	0.978369	-0.0148124	0.198315	0.940461	0.988143	0.991398	0.997988
RA	ESR	secondary_endpoint	B*14:02	0.0317735	0.250693	0.899144	0.977978	0.256706	0.198768	0.196535	0.856356	0.0831431	0.800983
RA	ESR	secondary_endpoint	B*15:01	-0.0168747	0.134668	0.900281	0.977978	0.0169244	0.109074	0.876692	0.975775	0.988034	0.997545
RA	ESR	secondary_endpoint	B*18:01	0.135316	0.161135	0.401039	0.890513	-0.0240666	0.140458	0.863953	0.97211	0.358105	0.890379
RA	ESR	secondary_endpoint	B*27:02	0.160583	0.40675	0.692993	0.944862	0.255974	0.361362	0.478722	0.908934	0.0844924	0.800983
RA	ESR	secondary_endpoint	B*27:05	0.0964147	0.189562	0.61102	0.932264	-0.220206	0.16948	0.193841	0.856356	0.156952	0.834558
RA	ESR	secondary_endpoint	B*35:01	-0.110918	0.158953	0.485298	0.911548	0.0866422	0.12777	0.497701	0.914512	0.768912	0.955694
RA	ESR	secondary_endpoint	B*35:02	0.710804	0.430019	0.0983393	0.812672	-0.841158	0.365015	0.0211976	0.686396	0.0619225	0.794289
RA	ESR	secondary_endpoint	B*35:03	0.260749	0.245669	0.288515	0.87233	-0.303116	0.211718	0.15223	0.834558	0.342255	0.880883
RA	ESR	secondary_endpoint	B*37:01	-0.422406	0.364188	0.246107	0.861505	-0.00776942	0.297556	0.979169	0.994135	0.124895	0.83381
RA	ESR	secondary_endpoint	B*38:01	-0.192119	0.297256	0.518079	0.916265	0.0234789	0.257999	0.92749	0.985442	0.532949	0.919513
RA	ESR	secondary_endpoint	B*39:01	-0.0592174	0.388421	0.878827	0.975775	-0.226926	0.360885	0.529478	0.917384	0.114319	0.83381
RA	ESR	secondary_endpoint	B*40:01	-0.0752315	0.177624	0.671899	0.941389	0.00219974	0.14961	0.988269	0.997549	0.741699	0.949366
RA	ESR	secondary_endpoint	B*40:02	0.449355	0.333357	0.177668	0.850409	-0.289128	0.296475	0.329452	0.874871	0.364295	0.890489
RA	ESR	secondary_endpoint	B*44:02	0.141857	0.145849	0.330736	0.874871	-0.133729	0.118911	0.260752	0.869302	0.528999	0.917384
RA	ESR	secondary_endpoint	B*44:03	0.267277	0.250177	0.285362	0.87233	-0.327184	0.211035	0.121051	0.83381	0.27333	0.87233
RA	ESR	secondary_endpoint	B*45:01	-0.642858	0.355704	0.0707182	0.799613	0.636992	0.297236	0.032109	0.731943	0.101947	0.818595
RA	ESR	secondary_endpoint	B*49:01	-0.101592	0.399512	0.799272	0.95899	-0.0678546	0.367916	0.853676	0.969336	0.516659	0.916005
RA	ESR	secondary_endpoint	B*51:01	-0.154741	0.153506	0.313433	0.872449	0.149253	0.122054	0.221388	0.85712	0.473131	0.907519
RA	ESR	secondary_endpoint	B*52:01	-0.0682802	0.276906	0.805232	0.96016	0.199282	0.197442	0.312822	0.872449	0.480835	0.908934
RA	ESR	secondary_endpoint	B*55:01	0.179656	0.261614	0.492258	0.911793	-0.130583	0.201511	0.516971	0.916059	0.776856	0.956043
RA	ESR	secondary_endpoint	B*57:01	0.101862	0.323952	0.753191	0.951723	-0.0156282	0.297553	0.958112	0.990999	0.801524	0.95899
RA	ESR	secondary_endpoint	C*01:02	-0.0880971	0.12713	0.488329	0.911548	0.0651016	0.11125	0.558424	0.925995	0.228335	0.85712
RA	ESR	secondary_endpoint	C*02:02	0.226927	0.159246	0.154153	0.834558	-0.15072	0.139813	0.281028	0.87233	0.152822	0.834558
RA	ESR	secondary_endpoint	C*03:02	0.962231	0.611068	0.115333	0.83381	-0.433213	0.441621	0.326611	0.874871	0.290622	0.87233
RA	ESR	secondary_endpoint	C*03:03	-0.0368528	0.117835	0.754471	0.951723	0.0845909	0.0923139	0.359488	0.890489	0.480872	0.908934
RA	ESR	secondary_endpoint	C*03:04	-0.00330202	0.104822	0.97487	0.992465	-0.0382774	0.089103	0.667497	0.941244	0.180411	0.850493
RA	ESR	secondary_endpoint	C*04:01	0.0104097	0.0981303	0.915519	0.982684	-0.0548814	0.0824408	0.505599	0.914775	0.438411	0.890513
RA	ESR	secondary_endpoint	C*05:01	-0.019917	0.143632	0.889713	0.976739	0.0126775	0.122484	0.917563	0.983113	0.548251	0.923565
RA	ESR	secondary_endpoint	C*06:02	0.00661503	0.130273	0.959502	0.991093	-0.0230817	0.11196	0.836666	0.96444	0.0566054	0.77603
RA	ESR	secondary_endpoint	C*07:01	0.0893371	0.0929534	0.336504	0.878311	-0.0497904	0.0757478	0.510977	0.915054	0.569687	0.927828
RA	ESR	secondary_endpoint	C*07:02	-0.0713284	0.0873019	0.413911	0.890513	0.031111	0.074396	0.675815	0.941597	0.169049	0.844328
RA	ESR	secondary_endpoint	C*07:04	0.0285066	0.278547	0.918486	0.983262	-0.227771	0.146842	0.12087	0.83381	0.189316	0.852134
RA	ESR	secondary_endpoint	C*08:01	-0.0892617	0.195958	0.64874	0.937841	-0.102071	0.143581	0.477149	0.908934	0.040173	0.734873
RA	ESR	secondary_endpoint	C*08:02	-0.0187841	0.208316	0.928151	0.985442	0.215448	0.156767	0.169344	0.844386	0.130699	0.83381
RA	ESR	secondary_endpoint	C*12:02	0.102712	0.152202	0.499777	0.914775	0.0183189	0.119058	0.877716	0.975775	0.178943	0.850493
RA	ESR	secondary_endpoint	C*12:03	0.114236	0.143505	0.426008	0.890513	-0.127837	0.127359	0.315498	0.8733	0.213787	0.85712
RA	ESR	secondary_endpoint	C*14:02	-0.0789427	0.176144	0.65403	0.937841	0.227316	0.13871	0.101258	0.818595	0.127425	0.83381
RA	ESR	secondary_endpoint	C*14:03	-0.0160658	0.287668	0.955463	0.990777	0.0355928	0.235639	0.879938	0.976228	0.982447	0.995595
RA	ESR	secondary_endpoint	C*15:02	-0.305208	0.205039	0.13661	0.83381	0.225646	0.161272	0.161763	0.835632	0.324448	0.874871
RA	ESR	secondary_endpoint	C*16:01	0.0477402	0.251132	0.849231	0.967493	0.0368285	0.210526	0.86113	0.972037	0.563399	0.927131
RA	ESR	secondary_endpoint	C*16:02	0.522033	0.756474	0.490139	0.911793	-0.445396	0.450121	0.322418	0.874871	0.606654	0.931346
RA	ESR	secondary_endpoint	C*17:01	0.133856	0.382088	0.726093	0.94642	0.119055	0.195864	0.54329	0.922801	0.567661	0.927828
RA	ESR	secondary_endpoint	DPB1*01:01	0.353763	0.203161	0.0816321	0.800983	-0.351124	0.171087	0.0401391	0.734873	0.0770171	0.800983
RA	ESR	secondary_endpoint	DPB1*02:01	-0.0074011	0.0794383	0.92577	0.985442	-0.0738124	0.0664818	0.266885	0.871073	0.0346651	0.731943
RA	ESR	secondary_endpoint	DPB1*03:01	-0.0451231	0.161872	0.780431	0.956043	-0.00579091	0.127047	0.963644	0.991093	0.842767	0.96516
RA	ESR	secondary_endpoint	DPB1*04:01	-0.119171	0.0696921	0.087273	0.801606	0.0881881	0.058277	0.130214	0.83381	0.195411	0.856356
RA	ESR	secondary_endpoint	DPB1*04:02	0.0410435	0.0832469	0.621989	0.935844	0.0163739	0.0697046	0.814284	0.960837	0.266803	0.871073
RA	ESR	secondary_endpoint	DPB1*05:01	0.1337	0.119628	0.263723	0.869852	0.00264963	0.0966472	0.978128	0.994003	0.291584	0.87233
RA	ESR	secondary_endpoint	DPB1*06:01	0.111304	0.272532	0.682975	0.941914	-0.168597	0.229422	0.462415	0.900569	0.426359	0.890513
RA	ESR	secondary_endpoint	DPB1*09:01	0.12773	0.212021	0.54688	0.92333	0.0396458	0.152616	0.795038	0.957162	0.294667	0.87233
RA	ESR	secondary_endpoint	DPB1*10:01	0.074234	0.286911	0.79584	0.957605	0.254286	0.168219	0.130626	0.83381	0.119875	0.83381
RA	ESR	secondary_endpoint	DPB1*13:01	0.128807	0.269795	0.633061	0.937841	-0.160417	0.216579	0.458884	0.899713	0.520686	0.916265
RA	ESR	secondary_endpoint	DPB1*14:01	-0.164192	0.229885	0.475083	0.908815	0.0655812	0.182297	0.719035	0.945467	0.57534	0.927828
RA	ESR	secondary_endpoint	DPB1*15:01	0.384728	0.42484	0.365156	0.890489	-0.195724	0.365839	0.592649	0.928357	0.588326	0.928357
RA	ESR	secondary_endpoint	DPB1*19:01	0.430632	0.594195	0.468616	0.903792	-0.455883	0.33947	0.179296	0.850493	0.414133	0.890513
RA	ESR	secondary_endpoint	DPB1HLA104_01HLA104_01	0.513945	0.444191	0.247258	0.861505	-0.365099	0.405655	0.368107	0.890489	0.56933	0.927828
RA	ESR	secondary_endpoint	DQA1*01:01	-0.0172424	0.100516	0.863801	0.97211	0.0692729	0.0840064	0.40959	0.890513	0.428298	0.890513
RA	ESR	secondary_endpoint	DQA1*01:02	0.132746	0.0964992	0.168942	0.844328	-0.0737938	0.0809897	0.362216	0.890489	0.125423	0.83381
RA	ESR	secondary_endpoint	DQA1*01:03	0.0598562	0.173343	0.729865	0.947543	0.0607601	0.144065	0.673203	0.941597	0.473749	0.90817
RA	ESR	secondary_endpoint	DQA1*01:04	-0.350942	0.404377	0.385472	0.890513	0.388484	0.282581	0.169203	0.844328	0.33574	0.878311
RA	ESR	secondary_endpoint	DQA1*01:05	0.34786	0.252626	0.168519	0.844296	-0.461073	0.204488	0.0241478	0.721333	0.0219432	0.690311
RA	ESR	secondary_endpoint	DQA1*02:01	-0.024524	0.166051	0.882588	0.976228	-0.0526726	0.14738	0.720798	0.945467	0.354785	0.888884
RA	ESR	secondary_endpoint	DQA1*03:01	-0.0197691	0.0838416	0.813595	0.960837	-0.0163542	0.0670756	0.807372	0.960786	0.73692	0.948582
RA	ESR	secondary_endpoint	DQA1*03:02	-0.167142	0.253766	0.510122	0.915054	0.179788	0.174481	0.302814	0.87233	0.424807	0.890513
RA	ESR	secondary_endpoint	DQA1*03:03	-0.12906	0.111474	0.246961	0.861505	0.0741091	0.0916588	0.418784	0.890513	0.12353	0.83381
RA	ESR	secondary_endpoint	DQA1*04:01	-0.115263	0.213349	0.589021	0.928357	0.100819	0.17045	0.554196	0.92522	0.393169	0.890513
RA	ESR	secondary_endpoint	DQA1*05:01	0.135835	0.132962	0.306969	0.87233	-0.0985028	0.110447	0.372469	0.890513	0.645033	0.937841
RA	ESR	secondary_endpoint	DQA1*05:03	0.402912	0.283431	0.155155	0.834558	-0.241592	0.215087	0.261339	0.869302	0.365695	0.890489
RA	ESR	secondary_endpoint	DQA1*05:05	-0.0990015	0.094219	0.293369	0.87233	0.0523397	0.0770155	0.496758	0.91433	0.297964	0.87233
RA	ESR	secondary_endpoint	DQB1*02:01	0.116039	0.133371	0.384275	0.890513	-0.0892262	0.111936	0.425381	0.890513	0.731383	0.947625
RA	ESR	secondary_endpoint	DQB1*02:02	-0.16172	0.18155	0.37305	0.890513	0.00602234	0.163584	0.970633	0.992305	0.19165	0.856243
RA	ESR	secondary_endpoint	DQB1*03:01	-0.0652838	0.0729128	0.37059	0.890513	0.0340909	0.0591829	0.564597	0.927131	0.405176	0.890513
RA	ESR	secondary_endpoint	DQB1*03:02	-0.0248719	0.0793393	0.75391	0.951723	-0.0231799	0.0649949	0.72136	0.945467	0.172564	0.84786
RA	ESR	secondary_endpoint	DQB1*03:03	0.0233502	0.117082	0.841922	0.96516	0.0119239	0.0903829	0.895043	0.977611	0.268117	0.871858
RA	ESR	secondary_endpoint	DQB1*04:01	-0.0973426	0.141266	0.490778	0.911793	0.117882	0.114894	0.304889	0.87233	0.576063	0.927828
RA	ESR	secondary_endpoint	DQB1*04:02	-0.0827995	0.167243	0.620539	0.935395	0.126529	0.135598	0.350757	0.887893	0.224918	0.85712
RA	ESR	secondary_endpoint	DQB1*05:01	0.0777614	0.0872775	0.372947	0.890513	-0.0266657	0.0739201	0.718296	0.945467	0.309739	0.87233
RA	ESR	secondary_endpoint	DQB1*05:02	0.195135	0.130254	0.134104	0.83381	-0.124895	0.104729	0.233044	0.85712	0.165574	0.843677
RA	ESR	secondary_endpoint	DQB1*05:03	-0.294434	0.288057	0.306716	0.87233	0.295574	0.195874	0.131298	0.83381	0.254304	0.864289
RA	ESR	secondary_endpoint	DQB1*06:01	0.111628	0.155419	0.47261	0.907055	-0.0510844	0.133002	0.700914	0.94537	0.288266	0.87233
RA	ESR	secondary_endpoint	DQB1*06:02	0.0512373	0.126488	0.685421	0.941914	0.00764072	0.10724	0.9432	0.988361	0.361337	0.890489
RA	ESR	secondary_endpoint	DQB1*06:03	0.0259997	0.232784	0.911069	0.981777	0.037076	0.191957	0.846843	0.966287	0.770418	0.955694
RA	ESR	secondary_endpoint	DQB1*06:04	-0.203964	0.240873	0.397125	0.890513	0.131448	0.213144	0.537426	0.921432	0.120848	0.83381
RA	ESR	secondary_endpoint	DRB1*01:01	0.00453758	0.104982	0.965524	0.991093	-0.0179941	0.0885858	0.839037	0.964666	0.423322	0.890513
RA	ESR	secondary_endpoint	DRB1*01:02	0.218841	0.345513	0.526485	0.917384	0.155928	0.29901	0.602033	0.930259	0.0854487	0.800983
RA	ESR	secondary_endpoint	DRB1*03:01	0.11767	0.160631	0.463834	0.900569	-0.123908	0.140352	0.377322	0.890513	0.675833	0.941597
RA	ESR	secondary_endpoint	DRB1*04:01	0.00626464	0.109774	0.954491	0.990697	-0.0228929	0.092895	0.805343	0.96016	0.696071	0.945132
RA	ESR	secondary_endpoint	DRB1*04:02	-0.422269	0.329858	0.200492	0.85712	0.423537	0.234011	0.0703107	0.799613	0.195799	0.856356
RA	ESR	secondary_endpoint	DRB1*04:04	-0.106869	0.178036	0.548331	0.923565	0.0772334	0.150365	0.607505	0.931346	0.835068	0.96444
RA	ESR	secondary_endpoint	DRB1*04:05	-0.159118	0.128636	0.216099	0.85712	0.1653	0.10862	0.128054	0.83381	0.0800648	0.800983
RA	ESR	secondary_endpoint	DRB1*04:06	0.0211601	0.618589	0.972712	0.992305	0.144405	0.517504	0.780213	0.956043	0.839848	0.964666
RA	ESR	secondary_endpoint	DRB1*04:10	-0.351399	0.662616	0.59589	0.928516	0.0491024	0.461505	0.915268	0.982684	0.811882	0.960837
RA	ESR	secondary_endpoint	DRB1*07:01	0.147539	0.194913	0.44908	0.895354	-0.177175	0.178817	0.321773	0.874871	0.560136	0.926267
RA	ESR	secondary_endpoint	DRB1*08:01	-0.230917	0.396617	0.560421	0.926267	0.425162	0.299009	0.155054	0.834558	0.275363	0.87233
RA	ESR	secondary_endpoint	DRB1*08:02	0.273564	0.38961	0.482588	0.909335	-0.224681	0.334541	0.501832	0.914775	0.775873	0.956043
RA	ESR	secondary_endpoint	DRB1*08:03	0.380367	0.299873	0.204645	0.85712	-0.472121	0.275479	0.0865619	0.800983	0.183698	0.850493
RA	ESR	secondary_endpoint	DRB1*09:01	-0.0147519	0.137377	0.914486	0.982533	0.0376713	0.10189	0.711586	0.945467	0.591559	0.928357
RA	ESR	secondary_endpoint	DRB1*10:01	0.169119	0.246256	0.492232	0.911793	-0.332544	0.184375	0.0712902	0.799613	0.0839999	0.800983
RA	ESR	secondary_endpoint	DRB1*11:01	-0.151104	0.169053	0.371417	0.890513	0.151955	0.144614	0.293366	0.87233	0.437412	0.890513
RA	ESR	secondary_endpoint	DRB1*11:04	0.0512105	0.233071	0.826089	0.96402	-0.123115	0.177121	0.487	0.911548	0.695443	0.944862
RA	ESR	secondary_endpoint	DRB1*12:01	-0.0407642	0.285902	0.886621	0.976268	-0.128624	0.232167	0.57957	0.928357	0.410829	0.890513
RA	ESR	secondary_endpoint	DRB1*12:02	-0.244318	0.664519	0.713126	0.945467	-0.16055	0.469211	0.732222	0.947845	0.653868	0.937841
RA	ESR	secondary_endpoint	DRB1*13:01	0.0940382	0.243877	0.699795	0.945132	-0.0139472	0.199669	0.944312	0.988361	0.849078	0.967489
RA	ESR	secondary_endpoint	DRB1*13:02	0.140192	0.227425	0.537609	0.921432	-0.100679	0.19457	0.604846	0.930953	0.714611	0.945467
RA	ESR	secondary_endpoint	DRB1*13:03	-0.439174	0.364879	0.228739	0.85712	0.411466	0.300029	0.170243	0.844875	0.386548	0.890513
RA	ESR	secondary_endpoint	DRB1*14:01	-0.378917	0.402566	0.346574	0.886098	0.326712	0.365686	0.371631	0.890513	0.639858	0.937841
RA	ESR	secondary_endpoint	DRB1*14:05	0.0132643	0.637457	0.983399	0.995926	0.0832003	0.457462	0.855682	0.969669	0.962252	0.991093
RA	ESR	secondary_endpoint	DRB1*15:01	0.0200395	0.135408	0.882348	0.976228	0.0495042	0.116869	0.671866	0.941389	0.547276	0.923518
RA	ESR	secondary_endpoint	DRB1*15:02	-0.0437495	0.198725	0.825754	0.96402	0.1319	0.165349	0.425044	0.890513	0.553309	0.92507
RA	ESR	secondary_endpoint	DRB1*16:01	0.392444	0.168949	0.0201874	0.686396	-0.149239	0.13714	0.276496	0.87233	0.0364613	0.731943
RA	ESR	secondary_endpoint	DRB1*16:02	0.0681903	0.41846	0.870554	0.974041	-0.285836	0.321957	0.374643	0.890513	0.490844	0.911793
RA	HAQ-DI​	secondary_endpoint	A*01:01	-0.195717	0.0869988	0.0244712	0.724349	0.104768	0.068858	0.128133	0.83381	0.0233686	0.711103
RA	HAQ-DI​	secondary_endpoint	A*02:01	-0.0566576	0.0657101	0.388558	0.890513	-0.00884336	0.0543622	0.870774	0.974041	0.0581364	0.787078
RA	HAQ-DI​	secondary_endpoint	A*02:05	-0.864664	0.396284	0.0291145	0.731943	0.218718	0.272588	0.422335	0.890513	0.0635301	0.795188
RA	HAQ-DI​	secondary_endpoint	A*02:06	0.0514288	0.212586	0.808842	0.960837	-0.0179808	0.17247	0.916967	0.98309	0.597172	0.928823
RA	HAQ-DI​	secondary_endpoint	A*02:07	0.0153892	0.528824	0.976784	0.993257	0.0851167	0.499491	0.86469	0.972179	0.851255	0.968613
RA	HAQ-DI​	secondary_endpoint	A*03:01	-0.00832168	0.113735	0.941673	0.988361	0.0321517	0.0986782	0.744558	0.949848	0.44328	0.892673
RA	HAQ-DI​	secondary_endpoint	A*11:01	-0.0979216	0.115255	0.395543	0.890513	0.0543471	0.0964591	0.573148	0.927828	0.137788	0.83381
RA	HAQ-DI​	secondary_endpoint	A*23:01	0.159215	0.326617	0.625927	0.935844	-0.0998132	0.285335	0.726481	0.946698	0.881314	0.976228
RA	HAQ-DI​	secondary_endpoint	A*24:02	-0.0133267	0.090308	0.882683	0.976228	-0.00813197	0.0746691	0.913276	0.982007	0.574619	0.927828
RA	HAQ-DI​	secondary_endpoint	A*25:01	0.0755968	0.196589	0.700576	0.945132	0.022071	0.177116	0.900829	0.977978	0.520917	0.916265
RA	HAQ-DI​	secondary_endpoint	A*26:01	0.172375	0.130232	0.185635	0.850493	-0.157179	0.106099	0.138492	0.83381	0.206146	0.85712
RA	HAQ-DI​	secondary_endpoint	A*29:02	0.130651	0.233955	0.576542	0.927828	-0.0399818	0.201296	0.842558	0.96516	0.776156	0.956043
RA	HAQ-DI​	secondary_endpoint	A*30:01	0.55694	0.392929	0.156365	0.834558	-0.308049	0.20439	0.131769	0.83381	0.0129527	0.684982
RA	HAQ-DI​	secondary_endpoint	A*30:02	0.444991	0.631071	0.480725	0.908934	0.109761	0.247411	0.657305	0.937841	0.144474	0.834558
RA	HAQ-DI​	secondary_endpoint	A*31:01	0.0793693	0.151285	0.599837	0.92937	-0.00975594	0.122554	0.936551	0.987987	0.015799	0.684982
RA	HAQ-DI​	secondary_endpoint	A*32:01	0.24029	0.162033	0.138082	0.83381	-0.172403	0.135747	0.204071	0.85712	0.218992	0.85712
RA	HAQ-DI​	secondary_endpoint	A*33:01	0.0712429	0.264528	0.787683	0.956043	0.101068	0.207338	0.625937	0.935844	0.524812	0.916751
RA	HAQ-DI​	secondary_endpoint	A*33:03	0.314461	0.260911	0.22811	0.85712	-0.185539	0.198781	0.350621	0.887893	0.481274	0.908934
RA	HAQ-DI​	secondary_endpoint	A*68:01	0.0313644	0.179703	0.861445	0.972055	0.00983775	0.145782	0.946197	0.988636	0.381149	0.890513
RA	HAQ-DI​	secondary_endpoint	A*68:02	1.14797	0.54539	0.0353033	0.731943	-0.642266	0.44423	0.148234	0.834558	0.101109	0.818595
RA	HAQ-DI​	secondary_endpoint	A*68:17	0.428687	0.594217	0.470644	0.904347	-0.530103	0.453884	0.242837	0.861505	0.485348	0.911548
RA	HAQ-DI​	secondary_endpoint	B*07:02	-0.0737943	0.122796	0.547873	0.923565	-0.00856456	0.105653	0.935392	0.987987	0.431547	0.890513
RA	HAQ-DI​	secondary_endpoint	B*08:01	-0.121766	0.117931	0.301827	0.87233	0.127914	0.0992035	0.197257	0.856356	0.434827	0.890513
RA	HAQ-DI​	secondary_endpoint	B*13:02	0.106771	0.22813	0.639766	0.937841	-0.0657369	0.185762	0.723431	0.945467	0.895205	0.977625
RA	HAQ-DI​	secondary_endpoint	B*14:02	0.102317	0.251757	0.684441	0.941914	-0.0353738	0.199692	0.859397	0.970922	0.897718	0.977978
RA	HAQ-DI​	secondary_endpoint	B*15:01	-0.000237896	0.130733	0.998548	0.999461	0.0801693	0.106927	0.453401	0.897159	0.435529	0.890513
RA	HAQ-DI​	secondary_endpoint	B*18:01	-0.0682811	0.151705	0.652645	0.937841	0.0994121	0.132696	0.453753	0.897583	0.68742	0.942814
RA	HAQ-DI​	secondary_endpoint	B*27:02	0.38936	0.355504	0.273415	0.87233	-0.31806	0.29993	0.288941	0.87233	0.530257	0.917384
RA	HAQ-DI​	secondary_endpoint	B*27:05	-0.0367499	0.174191	0.832907	0.96444	-0.0342596	0.155992	0.826164	0.96402	0.649095	0.937841
RA	HAQ-DI​	secondary_endpoint	B*35:01	0.118173	0.151623	0.435754	0.890513	-0.0788992	0.124324	0.525672	0.91702	0.738162	0.949024
RA	HAQ-DI​	secondary_endpoint	B*35:02	-0.258509	0.445829	0.562023	0.927025	-0.213754	0.366194	0.559411	0.926156	0.157213	0.834558
RA	HAQ-DI​	secondary_endpoint	B*35:03	0.265867	0.22783	0.243229	0.861505	-0.18329	0.196877	0.351861	0.887893	0.502401	0.914775
RA	HAQ-DI​	secondary_endpoint	B*37:01	-0.129892	0.357176	0.716108	0.945467	0.0145648	0.299072	0.961158	0.991093	0.839681	0.964666
RA	HAQ-DI​	secondary_endpoint	B*38:01	-0.289337	0.291132	0.320304	0.874871	0.0520718	0.257274	0.839605	0.964666	0.23127	0.85712
RA	HAQ-DI​	secondary_endpoint	B*39:01	0.334024	0.384859	0.385443	0.890513	-0.306186	0.364824	0.401317	0.890513	0.685249	0.941914
RA	HAQ-DI​	secondary_endpoint	B*40:01	0.00434047	0.164187	0.978909	0.994135	0.100655	0.136621	0.461278	0.900569	0.377582	0.890513
RA	HAQ-DI​	secondary_endpoint	B*40:02	-0.27429	0.326203	0.400429	0.890513	0.0160476	0.296034	0.956769	0.990999	0.173708	0.84786
RA	HAQ-DI​	secondary_endpoint	B*44:02	0.10934	0.1371	0.425152	0.890513	-0.0769651	0.114404	0.501106	0.914775	0.727684	0.946764
RA	HAQ-DI​	secondary_endpoint	B*44:03	0.351727	0.243044	0.147848	0.834558	-0.183911	0.211029	0.383485	0.890513	0.26048	0.869302
RA	HAQ-DI​	secondary_endpoint	B*45:01	0.740942	0.355517	0.0371487	0.731943	-0.491545	0.297172	0.0981114	0.812672	0.113561	0.83381
RA	HAQ-DI​	secondary_endpoint	B*49:01	-0.0151021	0.395044	0.969505	0.992305	-0.121701	0.367935	0.740819	0.949264	0.581373	0.928357
RA	HAQ-DI​	secondary_endpoint	B*50:01	-1.06891	0.554263	0.0537888	0.766041	1.03313	0.518511	0.0463169	0.757407	0.137188	0.83381
RA	HAQ-DI​	secondary_endpoint	B*51:01	-0.0313624	0.151347	0.835836	0.96444	0.0559728	0.122118	0.6467	0.937841	0.869016	0.973681
RA	HAQ-DI​	secondary_endpoint	B*52:01	-0.146292	0.261484	0.575844	0.927828	0.087779	0.197397	0.656549	0.937841	0.85466	0.969669
RA	HAQ-DI​	secondary_endpoint	B*55:01	0.163315	0.272894	0.549536	0.923776	-0.0319604	0.217325	0.883083	0.976268	0.722002	0.945467
RA	HAQ-DI​	secondary_endpoint	B*57:01	0.195102	0.289628	0.500547	0.914775	-0.164595	0.258915	0.524964	0.916751	0.794877	0.957145
RA	HAQ-DI​	secondary_endpoint	C*01:02	0.139868	0.135638	0.302453	0.87233	-0.00619529	0.12082	0.959105	0.991093	0.12746	0.83381
RA	HAQ-DI​	secondary_endpoint	C*02:02	-0.0940358	0.14804	0.525295	0.91697	-0.039201	0.130087	0.763152	0.953484	0.200933	0.85712
RA	HAQ-DI​	secondary_endpoint	C*03:02	1.25124	0.684884	0.0677084	0.799613	-0.708965	0.498243	0.154757	0.834558	0.189349	0.852134
RA	HAQ-DI​	secondary_endpoint	C*03:03	0.149611	0.121256	0.217262	0.85712	0.00825528	0.097751	0.932697	0.987417	0.0952953	0.810895
RA	HAQ-DI​	secondary_endpoint	C*03:04	-0.0654703	0.107222	0.541461	0.922801	0.116509	0.0907587	0.19924	0.85712	0.349725	0.887893
RA	HAQ-DI​	secondary_endpoint	C*04:01	0.0779132	0.0972313	0.422948	0.890513	-0.0619432	0.0824305	0.452376	0.896948	0.12057	0.83381
RA	HAQ-DI​	secondary_endpoint	C*05:01	0.166959	0.138929	0.229457	0.85712	-0.126631	0.120027	0.291416	0.87233	0.234328	0.857753
[truncated: 77 more rows]

## Sheet: Table S7
Trait	Author (Year)	PMID	Sample Size	Associations	Ancestry
Ankylosing Spondylitis	Cortes (2013)	23749187	25764	70	EUR and EAS
Celiac Disease	Trynka (2011)	22057235	24269	43	EUR and SAS
Crohn’s Disease	de Lange (2017)	28067908	40266	119	EUR
Multiple Sclerosis	Beecham (2013)	24076602	38582	126	EUR
Primary Biliary Cirrhosis	Cordell (2015)	26394269	13239	30	EUR
Psoriatic Arthritis	Aterido (2018)	30552173	2847	38	EUR
Psoriasis	Tsoi (2012)	23143594	33394	41	EUR
Rheumatoid Arthritis	Okada (2013)	24390342	80799	181	EUR and EAS
Systemic Lupus Erythematosus	Bentham (2015)	26502338	14267	47	EUR
Type 1 Diabetes	Onengut-Gemuscu (2015)	25751624	29652	51	EUR
Ulcerative Colitis	de Lange (2017)	28067908	45975	80	EUR
Table S7: Details of genetic association studies used to generate polygenic risk scores. PMID=PubMed ID, EUR=European, EAS=East Asian, SAS=South Asian.

## Sheet: Table S8
				PRS*Treatment Interaction				PRS Main Effect				Joint effect of PRS+PRS*Treatment
Indication	Endpoint	Endpoint type	PRS	Estimate	SE	P-val	P.adj	Estimate	SE	P-val	P.adj	P-val	P.adj
AS	ASDAS-CRP	primary_endpoint	AS	-0.0847287	0.0694216	0.222278	0.575307	0.083849	0.0565706	0.138287	0.551535	0.333725	0.5782
AS	ASDAS-CRP	primary_endpoint	CD	-0.100463	0.0741562	0.175496	0.514787	0.108083	0.0627004	0.0847424	0.483335	0.174808	0.454115
AS	ASDAS-CRP	primary_endpoint	CeD	-0.00595515	0.0716717	0.933781	0.945395	-0.00820576	0.0577039	0.886918	0.970903	0.898143	0.91903
AS	ASDAS-CRP	primary_endpoint	MS	-0.0625374	0.0689375	0.364322	0.67919	0.0584794	0.0543563	0.281993	0.653036	0.548283	0.709543
AS	ASDAS-CRP	primary_endpoint	PBC	0.0733554	0.0726014	0.312311	0.67919	-0.0428789	0.0646129	0.506929	0.795489	0.445083	0.652789
AS	ASDAS-CRP	primary_endpoint	PsA	0.020921	0.0708092	0.767645	0.921095	0.0200517	0.0711995	0.778229	0.9054	0.754189	0.831246
AS	ASDAS-CRP	primary_endpoint	Pso	-0.0482189	0.0700747	0.491385	0.831575	0.0335216	0.0590956	0.570549	0.795489	0.0220117	0.166921
AS	ASDAS-CRP	primary_endpoint	RA	0.0324001	0.0731406	0.657778	0.921095	0.0881852	0.0613226	0.150419	0.551535	0.00500349	0.0986952
AS	ASDAS-CRP	primary_endpoint	SLE	-0.126432	0.0712524	0.0759936	0.514787	0.107773	0.0618307	0.081329	0.483335	0.00672922	0.0986952
AS	ASDAS-CRP	primary_endpoint	T1D	0.109135	0.0698562	0.118221	0.514787	-0.00460942	0.0559727	0.934367	0.970903	0.0427241	0.234982
AS	ASDAS-CRP	primary_endpoint	UC	-0.111514	0.0742388	0.13307	0.514787	0.142198	0.0625357	0.0229738	0.33695	0.0678338	0.298469
AS	CRP	secondary_endpoint	AS	-0.0349837	0.0636876	0.582799	0.815049	0.0513446	0.0519016	0.322532	0.692105	0.261559	0.673675
AS	CRP	secondary_endpoint	CD	-0.0428715	0.0681952	0.529573	0.804229	0.0578385	0.0575932	0.315254	0.692105	0.465059	0.769754
AS	CRP	secondary_endpoint	CeD	-0.0228723	0.0654101	0.726582	0.86224	0.034806	0.0528601	0.510246	0.792381	0.63493	0.828929
AS	CRP	secondary_endpoint	MS	0.0239459	0.0632501	0.704992	0.851799	-0.026207	0.0496601	0.597688	0.821821	0.813734	0.891842
AS	CRP	secondary_endpoint	PBC	0.0636731	0.0664351	0.337848	0.696811	-0.0480105	0.0588686	0.414756	0.723425	0.171585	0.572462
AS	CRP	secondary_endpoint	PsA	0.0644051	0.0646021	0.318789	0.692105	-0.0873191	0.0651662	0.180263	0.583921	0.243381	0.65564
AS	CRP	secondary_endpoint	Pso	-0.073748	0.0645423	0.253192	0.658548	0.0743339	0.054668	0.173914	0.572462	0.104955	0.529786
AS	CRP	secondary_endpoint	RA	-0.0948609	0.0669301	0.156392	0.56486	0.164834	0.0561213	0.00331298	0.188603	0.00419747	0.188603
AS	CRP	secondary_endpoint	SLE	-0.163444	0.0652344	0.012228	0.293473	0.137211	0.0562902	0.0147864	0.313112	0.00245111	0.188603
AS	CRP	secondary_endpoint	T1D	-0.0311492	0.0641675	0.627367	0.828929	0.05483	0.0514789	0.286832	0.683419	0.212312	0.635303
AS	CRP	secondary_endpoint	UC	-0.0785969	0.0681569	0.248838	0.656933	0.0884493	0.0574755	0.123827	0.541543	0.284018	0.683419
AS	ESR	secondary_endpoint	AS	-0.0489901	0.0498143	0.325384	0.692105	0.00332714	0.0405992	0.934686	0.954604	0.102248	0.529786
AS	ESR	secondary_endpoint	CD	0.00639493	0.0531009	0.904143	0.945321	0.0355173	0.0449399	0.429336	0.737341	0.151467	0.55901
AS	ESR	secondary_endpoint	CeD	-0.121675	0.0508359	0.016689	0.313112	0.115667	0.0410514	0.0048381	0.188603	0.0169034	0.313112
AS	ESR	secondary_endpoint	MS	0.0253207	0.0495021	0.608996	0.824329	-0.00469171	0.0389093	0.904023	0.945321	0.798265	0.881561
AS	ESR	secondary_endpoint	PBC	-0.0302757	0.0520794	0.561013	0.815049	0.0246394	0.0462121	0.593908	0.818756	0.26916	0.676415
AS	ESR	secondary_endpoint	PsA	0.0211564	0.0506183	0.675977	0.839802	-0.0140312	0.050955	0.783036	0.875938	0.504105	0.787478
AS	ESR	secondary_endpoint	Pso	-0.0412618	0.0506361	0.415147	0.723425	0.0213378	0.042818	0.618247	0.824329	0.540985	0.811478
AS	ESR	secondary_endpoint	RA	-0.0472401	0.0526548	0.36963	0.708233	0.0622382	0.0440728	0.157901	0.56486	0.354271	0.707602
AS	ESR	secondary_endpoint	SLE	-0.115749	0.0510312	0.0233166	0.313112	0.0718274	0.0440411	0.102908	0.529786	0.00237045	0.188603
AS	ESR	secondary_endpoint	T1D	-0.0376376	0.0500272	0.451845	0.759791	0.0396197	0.0401576	0.323837	0.692105	0.194393	0.622058
AS	ESR	secondary_endpoint	UC	0.0673283	0.05328	0.206348	0.626161	-0.0309164	0.0449185	0.491278	0.779134	0.358415	0.707602
PsA	DAS28-CRP	primary_endpoint	AS	-0.00839948	0.0559813	0.880732	0.945395	0.0358191	0.0490231	0.464989	0.795489	0.477943	0.661331
PsA	DAS28-CRP	primary_endpoint	CD	-0.0499613	0.0547904	0.361842	0.67919	0.0553371	0.047169	0.240729	0.607321	0.489399	0.661331
PsA	DAS28-CRP	primary_endpoint	CeD	0.0511793	0.0561229	0.361814	0.67919	-0.0664281	0.0489986	0.17519	0.592952	0.326879	0.5782
PsA	DAS28-CRP	primary_endpoint	MS	-0.0810164	0.0554985	0.144347	0.514787	0.0242928	0.0480188	0.612925	0.795489	0.0775374	0.31015
PsA	DAS28-CRP	primary_endpoint	PBC	0.0509013	0.0564197	0.366957	0.67919	-0.0452064	0.0506212	0.371839	0.711344	0.391307	0.633552
PsA	DAS28-CRP	primary_endpoint	PsA	-0.100714	0.0582677	0.0839037	0.514787	0.138877	0.0572337	0.0152453	0.335397	0.0208483	0.166921
PsA	DAS28-CRP	primary_endpoint	Pso	-0.0998918	0.0542345	0.0654972	0.514787	0.0715887	0.049232	0.145916	0.551535	0.166359	0.454115
PsA	DAS28-CRP	primary_endpoint	RA	-0.07587	0.0537817	0.158332	0.514787	0.0455401	0.04615	0.323748	0.678329	0.286518	0.5782
PsA	DAS28-CRP	primary_endpoint	SLE	-0.0224183	0.0564713	0.691379	0.921095	-0.0589188	0.0510506	0.24845	0.607321	0.0265555	0.166921
PsA	DAS28-CRP	primary_endpoint	T1D	0.0053158	0.0555134	0.923714	0.945395	-0.0030794	0.0479905	0.948837	0.970903	0.753826	0.831246
PsA	DAS28-CRP	primary_endpoint	UC	-0.0136721	0.0549023	0.803341	0.921095	0.00326608	0.0475423	0.94523	0.970903	0.735565	0.831246
PsA	ACRn	secondary_endpoint	AS	-0.0287534	0.0326502	0.378507	0.708233	0.0192999	0.035046	0.581838	0.815049	0.531601	0.804256
PsA	ACRn	secondary_endpoint	CD	-0.0273215	0.0335002	0.41475	0.723425	0.0181443	0.0337066	0.590368	0.816006	0.709765	0.853658
PsA	ACRn	secondary_endpoint	CeD	0.0119095	0.0361703	0.741957	0.868632	-0.0418836	0.0351157	0.232974	0.655043	0.209235	0.631292
PsA	ACRn	secondary_endpoint	MS	-0.0415962	0.0350854	0.235792	0.655043	0.0218099	0.0345526	0.527905	0.804229	0.53006	0.804229
PsA	ACRn	secondary_endpoint	PBC	0.0251877	0.0360837	0.485155	0.779134	-0.0278409	0.0362253	0.442161	0.750678	0.298737	0.692105
PsA	ACRn	secondary_endpoint	PsA	-0.0264652	0.0388054	0.49524	0.781752	0.0425602	0.0413277	0.303093	0.692105	0.346524	0.701015
PsA	ACRn	secondary_endpoint	Pso	-0.0310822	0.0319941	0.3313	0.692105	0.0118582	0.0353843	0.737531	0.867297	0.64619	0.829416
PsA	ACRn	secondary_endpoint	RA	-0.00999923	0.0332431	0.763573	0.872854	0.0119287	0.0330904	0.718483	0.860544	0.266995	0.674514
PsA	ACRn	secondary_endpoint	SLE	-0.00527233	0.035345	0.881421	0.938078	-0.046259	0.0365591	0.205757	0.626161	0.0507136	0.454736
PsA	ACRn	secondary_endpoint	T1D	-0.0117835	0.036092	0.744059	0.869166	-0.0107338	0.0344169	0.755134	0.869277	0.579169	0.815049
PsA	ACRn	secondary_endpoint	UC	0.0165404	0.0325527	0.611375	0.824329	-0.0186764	0.0340638	0.583501	0.815049	0.845186	0.916341
PsA	CRP	secondary_endpoint	AS	0.00617126	0.0438387	0.88805	0.938078	-0.0126652	0.0382667	0.740666	0.868632	0.798939	0.881561
PsA	CRP	secondary_endpoint	CD	-0.00364989	0.0429906	0.932341	0.954604	0.0205448	0.0369349	0.578044	0.815049	0.60129	0.82249
PsA	CRP	secondary_endpoint	CeD	-0.0318529	0.044152	0.47064	0.774137	-0.00143891	0.0385606	0.970233	0.975778	0.167885	0.572462
PsA	CRP	secondary_endpoint	MS	-0.0665833	0.0437242	0.127808	0.541543	0.0238728	0.0378448	0.528165	0.804229	0.065585	0.491692
PsA	CRP	secondary_endpoint	PBC	-0.0129691	0.0443302	0.769861	0.874164	0.00635706	0.0397689	0.872999	0.938078	0.487107	0.779134
PsA	CRP	secondary_endpoint	PsA	-0.100886	0.0458597	0.0278158	0.33379	0.12532	0.0450033	0.00535804	0.188603	0.00902699	0.243344
PsA	CRP	secondary_endpoint	Pso	-0.0668711	0.0427115	0.117431	0.541543	0.0624559	0.0387885	0.107362	0.529786	0.273383	0.677681
PsA	CRP	secondary_endpoint	RA	-0.0146635	0.0423907	0.729407	0.863513	0.00360377	0.0363992	0.921133	0.954604	0.876924	0.938078
PsA	CRP	secondary_endpoint	SLE	-0.0735251	0.0445318	0.0987242	0.529786	0.017987	0.0403776	0.655981	0.831723	0.0801104	0.491692
PsA	CRP	secondary_endpoint	T1D	-0.0815044	0.0436368	0.0617915	0.491692	0.0421419	0.0377062	0.263721	0.674048	0.125039	0.541543
PsA	CRP	secondary_endpoint	UC	0.0336067	0.0430805	0.435337	0.743876	-0.0133404	0.0372688	0.72038	0.860544	0.389131	0.709999
PsA	ESR	secondary_endpoint	AS	-0.00511948	0.0336682	0.879142	0.938078	-0.00640289	0.0293994	0.827593	0.900967	0.773001	0.875847
PsA	ESR	secondary_endpoint	CD	0.0312787	0.0330155	0.343438	0.701015	-0.0267175	0.028368	0.346287	0.701015	0.586947	0.816006
PsA	ESR	secondary_endpoint	CeD	0.0288992	0.0339098	0.394083	0.711163	-0.0254903	0.0296387	0.389771	0.709999	0.521852	0.804229
PsA	ESR	secondary_endpoint	MS	-0.0464641	0.0335181	0.165674	0.572462	0.0509755	0.029	0.0787862	0.491692	0.0835931	0.491692
PsA	ESR	secondary_endpoint	PBC	-0.029164	0.033939	0.390171	0.709999	0.0420984	0.0304659	0.167028	0.572462	0.172912	0.572462
PsA	ESR	secondary_endpoint	PsA	-0.0492776	0.0351398	0.160817	0.569876	0.0774722	0.0344554	0.0245457	0.316101	0.0344537	0.378991
PsA	ESR	secondary_endpoint	Pso	-0.0729712	0.0327044	0.0256656	0.322653	0.037756	0.0297137	0.20385	0.626161	0.0664285	0.491692
PsA	ESR	secondary_endpoint	RA	-0.0383803	0.0325102	0.237778	0.655043	0.0274208	0.0279064	0.325803	0.692105	0.454346	0.76157
PsA	ESR	secondary_endpoint	SLE	-0.0665182	0.0341849	0.0516746	0.454736	0.0386091	0.0310004	0.212971	0.635303	0.132378	0.541543
PsA	ESR	secondary_endpoint	T1D	-0.0589655	0.0334038	0.0775247	0.491692	0.0370622	0.0288465	0.19886	0.624989	0.198494	0.624989
PsA	ESR	secondary_endpoint	UC	-0.0127613	0.0330571	0.699469	0.851263	-0.00243862	0.0285908	0.932028	0.954604	0.589704	0.816006
PsA	HAQ-DI​	secondary_endpoint	AS	-0.0134268	0.0244684	0.583183	0.815049	-0.000347858	0.0214191	0.987043	0.988915	0.525869	0.804229
PsA	HAQ-DI​	secondary_endpoint	CD	-0.0362634	0.0239137	0.129412	0.541543	0.0199908	0.0205615	0.330928	0.692105	0.23958	0.655043
PsA	HAQ-DI​	secondary_endpoint	CeD	0.0218232	0.0245638	0.37431	0.708233	-0.0121493	0.0214293	0.570749	0.815049	0.379113	0.708233
PsA	HAQ-DI​	secondary_endpoint	MS	-0.0180437	0.0243391	0.458483	0.765657	0.0101327	0.021049	0.630242	0.828929	0.702937	0.851263
PsA	HAQ-DI​	secondary_endpoint	PBC	0.0218457	0.0246554	0.375595	0.708233	-0.0401727	0.0221124	0.0692557	0.491692	0.0423317	0.44232
PsA	HAQ-DI​	secondary_endpoint	PsA	-0.014566	0.0255359	0.568398	0.815049	0.0205843	0.0250701	0.411606	0.723425	0.528778	0.804229
PsA	HAQ-DI​	secondary_endpoint	Pso	-0.0540614	0.0236792	0.0224261	0.313112	0.0360925	0.0215153	0.09344	0.511444	0.0435825	0.44253
PsA	HAQ-DI​	secondary_endpoint	RA	-0.0110475	0.0235481	0.638966	0.828929	0.00284472	0.0202058	0.888038	0.938078	0.467389	0.771192
PsA	HAQ-DI​	secondary_endpoint	SLE	-0.04428	0.0247019	0.0730411	0.491692	0.0208136	0.0223141	0.350947	0.704563	0.145102	0.548928
PsA	HAQ-DI​	secondary_endpoint	T1D	-0.0217729	0.0242821	0.369899	0.708233	0.00552287	0.0210099	0.792651	0.879243	0.246481	0.656933
PsA	HAQ-DI​	secondary_endpoint	UC	-0.0112928	0.0239649	0.637481	0.828929	-0.0114116	0.0207372	0.582115	0.815049	0.186798	0.6014
PsA	SJC76	secondary_endpoint	AS	-0.018504	0.0458057	0.686237	0.842636	0.0125298	0.0399711	0.753924	0.869277	0.663118	0.833635
PsA	SJC76	secondary_endpoint	CD	-0.018459	0.044998	0.681646	0.84091	0.0408894	0.0386201	0.28971	0.683419	0.379408	0.708233
PsA	SJC76	secondary_endpoint	CeD	0.0128983	0.0462009	0.780108	0.875938	-0.0376934	0.0403237	0.349907	0.704563	0.359903	0.707602
PsA	SJC76	secondary_endpoint	MS	-0.0443031	0.0457381	0.332733	0.692105	0.0222304	0.0395833	0.574382	0.815049	0.283938	0.683419
PsA	SJC76	secondary_endpoint	PBC	-0.0165012	0.0464189	0.722226	0.860802	0.0292471	0.0416051	0.482075	0.779134	0.638621	0.828929
PsA	SJC76	secondary_endpoint	PsA	-0.112685	0.0478293	0.0184737	0.313112	0.133062	0.0468592	0.00451693	0.188603	0.00376008	0.188603
PsA	SJC76	secondary_endpoint	Pso	-0.0788127	0.0445368	0.0767924	0.491692	0.0325886	0.0404773	0.420757	0.730789	0.0628055	0.491692
PsA	SJC76	secondary_endpoint	RA	-0.0998518	0.0441236	0.0236354	0.313112	0.0751917	0.0378805	0.0471476	0.445047	0.0180582	0.313112
PsA	SJC76	secondary_endpoint	SLE	-0.0922458	0.0464835	0.0472019	0.445047	0.0146941	0.0420408	0.726699	0.86224	0.0103717	0.260774
PsA	SJC76	secondary_endpoint	T1D	-0.0345678	0.0455616	0.448029	0.755781	0.059012	0.0393341	0.133543	0.541543	0.123177	0.541543
PsA	SJC76	secondary_endpoint	UC	-0.0302196	0.0450443	0.502293	0.786975	0.0276277	0.0389518	0.478151	0.779134	0.303753	0.692105
PsO	PASI	primary_endpoint	AS	0.0387126	0.0604638	0.522003	0.850672	-0.074357	0.0830894	0.370839	0.711344	0.341664	0.5782
PsO	PASI	primary_endpoint	CD	0.0980798	0.0774018	0.205101	0.564028	-0.143352	0.0839942	0.0878791	0.483335	0.060786	0.297176
PsO	PASI	primary_endpoint	CeD	0.140162	0.0818078	0.0866563	0.514787	-0.119137	0.10122	0.23919	0.607321	0.317722	0.5782
PsO	PASI	primary_endpoint	MS	-0.0313179	0.0706319	0.657479	0.921095	0.0401515	0.0837993	0.63184	0.795489	0.437251	0.652789
PsO	PASI	primary_endpoint	PBC	0.0263009	0.0686127	0.70148	0.921095	-0.0275108	0.0915305	0.763747	0.9054	0.88762	0.91903
PsO	PASI	primary_endpoint	PsA	-0.00493257	0.0720181	0.945395	0.945395	0.0205206	0.0741359	0.781936	0.9054	0.799749	0.858268
PsO	PASI	primary_endpoint	Pso	-0.112093	0.0734545	0.127006	0.514787	0.123161	0.0820301	0.13325	0.551535	0.219706	0.508794
PsO	PASI	primary_endpoint	RA	-0.0242763	0.0677652	0.720162	0.921095	0.0181997	0.0774177	0.814143	0.918521	0.927042	0.927042
PsO	PASI	primary_endpoint	SLE	-0.0796788	0.0775141	0.303985	0.67919	0.0980924	0.0828013	0.236147	0.607321	0.495998	0.661331
PsO	PASI	primary_endpoint	T1D	-0.0706042	0.0516255	0.17143	0.514787	0.042896	0.0840991	0.610006	0.795489	0.40317	0.633552
PsO	PASI	primary_endpoint	UC	0.021465	0.0752809	0.775543	0.921095	-0.0386025	0.0768309	0.615362	0.795489	0.671239	0.820403
PsO	hsCRP	secondary_endpoint	AS	0.127041	0.086727	0.142965	0.548928	-0.135905	0.0842928	0.106897	0.529786	0.0552708	0.47841
PsO	hsCRP	secondary_endpoint	CD	-0.0848029	0.0921844	0.357611	0.707602	0.113796	0.0895172	0.20365	0.626161	0.0722157	0.491692
PsO	hsCRP	secondary_endpoint	CeD	0.171033	0.106692	0.108924	0.529878	-0.191297	0.104106	0.0661317	0.491692	0.0629443	0.491692
PsO	hsCRP	secondary_endpoint	MS	0.0482979	0.0922822	0.600716	0.82249	-0.028047	0.0891672	0.753108	0.869277	0.615897	0.824329
PsO	hsCRP	secondary_endpoint	PBC	0.144144	0.0928868	0.120705	0.541543	-0.106855	0.0929989	0.25056	0.658187	0.236439	0.655043
PsO	hsCRP	secondary_endpoint	PsA	0.118087	0.0756833	0.118694	0.541543	-0.0820477	0.0763336	0.282439	0.683419	0.0887708	0.493379
PsO	hsCRP	secondary_endpoint	Pso	-0.017821	0.0862946	0.83639	0.908671	-0.0370831	0.084198	0.659627	0.831723	0.0709094	0.491692
PsO	hsCRP	secondary_endpoint	RA	0.0818621	0.0824159	0.320573	0.692105	-0.056258	0.0798237	0.480948	0.779134	0.403491	0.717317
PsO	hsCRP	secondary_endpoint	SLE	-0.00609793	0.0864975	0.943797	0.95994	0.0226674	0.0862118	0.792607	0.879243	0.287872	0.683419
PsO	hsCRP	secondary_endpoint	T1D	-0.0421514	0.0945474	0.655725	0.831723	0.0615201	0.0914772	0.501254	0.786975	0.310602	0.692105
PsO	hsCRP	secondary_endpoint	UC	-0.23098	0.0829041	0.00533454	0.188603	0.191217	0.0796174	0.0163192	0.313112	0.00466538	0.188603
RA	DAS28-CRP	primary_endpoint	AS	0.198011	0.12149	0.103132	0.514787	-0.17041	0.089604	0.0571955	0.483335	0.138436	0.435168
RA	DAS28-CRP	primary_endpoint	CD	0.0165849	0.130615	0.89896	0.945395	0.0722067	0.0877038	0.410337	0.752284	0.175454	0.454115
RA	DAS28-CRP	primary_endpoint	CeD	-0.0287642	0.102319	0.778616	0.921095	0.0445795	0.0755097	0.554935	0.795489	0.572382	0.719567
RA	DAS28-CRP	primary_endpoint	MS	0.220608	0.127903	0.0845625	0.514787	-0.178761	0.0898739	0.0466995	0.483335	0.0237206	0.166921
RA	DAS28-CRP	primary_endpoint	PBC	0.100823	0.119135	0.39739	0.699406	-0.0432215	0.0864135	0.616955	0.795489	0.137413	0.435168
RA	DAS28-CRP	primary_endpoint	PsA	-0.0846884	0.141851	0.550491	0.862158	-0.00134067	0.104466	0.989761	0.989761	0.196698	0.480816
RA	DAS28-CRP	primary_endpoint	Pso	0.0611116	0.107092	0.568241	0.862158	-0.0938179	0.0903289	0.298979	0.657754	0.26601	0.5782
RA	DAS28-CRP	primary_endpoint	RA	0.167973	0.109908	0.126437	0.514787	-0.103716	0.084058	0.217253	0.607321	0.307764	0.5782
RA	DAS28-CRP	primary_endpoint	SLE	-0.191885	0.108005	0.0756288	0.514787	0.306328	0.0912183	0.00078457	0.0345211	0.000276712	0.0121753
RA	DAS28-CRP	primary_endpoint	T1D	0.102975	0.114979	0.370467	0.67919	-0.0407892	0.0853644	0.632776	0.795489	0.138463	0.435168
RA	DAS28-CRP	primary_endpoint	UC	0.0299339	0.128945	0.816425	0.921095	-0.0485908	0.085477	0.569719	0.795489	0.755678	0.831246
RA	ACRn	secondary_endpoint	AS	0.102438	0.0483977	0.0342952	0.378991	-0.0604886	0.0422729	0.152457	0.55901	0.135177	0.541543
RA	ACRn	secondary_endpoint	CD	-0.0199961	0.0482763	0.678726	0.840508	0.0482845	0.0411565	0.240719	0.655043	0.0939584	0.511444
RA	ACRn	secondary_endpoint	CeD	-0.0201841	0.0446505	0.651235	0.831723	0.056558	0.0347556	0.103673	0.529786	0.154019	0.56084
RA	ACRn	secondary_endpoint	MS	0.0544772	0.0481373	0.257759	0.667141	-0.0249555	0.0412952	0.545631	0.813108	0.103281	0.529786
RA	ACRn	secondary_endpoint	PBC	0.0408312	0.0467177	0.382119	0.708233	-0.00763239	0.0419149	0.85551	0.925634	0.29049	0.683419
RA	ACRn	secondary_endpoint	PsA	-0.0776921	0.0498784	0.119321	0.541543	0.0423832	0.0487847	0.384968	0.708233	0.21546	0.635546
RA	ACRn	secondary_endpoint	Pso	0.0567089	0.0477829	0.235305	0.655043	-0.0650215	0.0417443	0.119325	0.541543	0.226767	0.650721
RA	ACRn	secondary_endpoint	RA	0.0575698	0.046373	0.214439	0.635546	-0.0234195	0.038117	0.538945	0.811478	0.357995	0.707602
RA	ACRn	secondary_endpoint	SLE	-0.0671225	0.0462376	0.146589	0.548928	0.110228	0.0423322	0.00921757	0.243344	0.00193393	0.188603
RA	ACRn	secondary_endpoint	T1D	0.00661036	0.0470769	0.888331	0.938078	0.0151118	0.0396084	0.702811	0.851263	0.309963	0.692105
RA	ACRn	secondary_endpoint	UC	-0.0185421	0.0476003	0.696879	0.851263	0.0296748	0.0401354	0.459684	0.765657	0.613524	0.824329
RA	CRP	secondary_endpoint	AS	0.00232264	0.0754348	0.975437	0.979146	-0.00829757	0.0655181	0.899221	0.943914	0.789735	0.879243
RA	CRP	secondary_endpoint	CD	0.0236235	0.0752774	0.753658	0.869277	0.0294015	0.0642003	0.646977	0.829416	0.218146	0.636358
RA	CRP	secondary_endpoint	CeD	-0.0752791	0.0691303	0.276178	0.681411	0.0307135	0.053724	0.567532	0.815049	0.30465	0.692105
RA	CRP	secondary_endpoint	MS	-0.0779059	0.0751361	0.299799	0.692105	0.0610132	0.0644587	0.34387	0.701015	0.430116	0.737341
RA	CRP	secondary_endpoint	PBC	0.00596657	0.0728413	0.934717	0.954604	0.00613587	0.0650847	0.924891	0.954604	0.241919	0.655043
RA	CRP	secondary_endpoint	PsA	-0.0312751	0.0766928	0.683423	0.841135	-0.033091	0.075227	0.660023	0.831723	0.00823018	0.243344
RA	CRP	secondary_endpoint	Pso	-0.0342496	0.0736381	0.641855	0.829416	-0.0104925	0.0642818	0.87034	0.938078	0.05022	0.454736
RA	CRP	secondary_endpoint	RA	0.188382	0.0721102	0.00899056	0.243344	-0.13752	0.0593578	0.0205147	0.313112	0.0225513	0.313112
RA	CRP	secondary_endpoint	SLE	0.00803689	0.072795	0.912089	0.949867	0.0176437	0.0666902	0.791347	0.879243	0.327722	0.692105
RA	CRP	secondary_endpoint	T1D	-0.0033199	0.0734383	0.963943	0.971301	-0.00378838	0.0617322	0.951066	0.961998	0.646569	0.829416
RA	CRP	secondary_endpoint	UC	0.0506681	0.0729166	0.487132	0.779134	-0.0290527	0.0607552	0.632514	0.828929	0.422914	0.732127
RA	ESR	secondary_endpoint	AS	0.0372929	0.042633	0.381714	0.708233	-0.0213199	0.0362555	0.556501	0.813941	0.672363	0.837282
RA	ESR	secondary_endpoint	CD	0.0194565	0.0425128	0.647196	0.829416	-0.0152048	0.035511	0.668526	0.836449	0.252505	0.658548
RA	ESR	secondary_endpoint	CeD	0.0445703	0.0399238	0.264258	0.674048	-0.018616	0.0312634	0.551538	0.813442	0.382391	0.708233
RA	ESR	secondary_endpoint	MS	0.0143704	0.0426158	0.735959	0.867297	-0.0381201	0.0361182	0.29123	0.683419	0.0722646	0.491692
RA	ESR	secondary_endpoint	PBC	-0.0349278	0.0415016	0.400011	0.715952	0.03669	0.0362298	0.311202	0.692105	0.0320322	0.367674
RA	ESR	secondary_endpoint	PsA	0.0259291	0.0438773	0.554558	0.813905	-0.0403755	0.0418148	0.334255	0.692105	0.0235856	0.313112
RA	ESR	secondary_endpoint	Pso	0.0430823	0.0427546	0.313615	0.692105	-0.0543701	0.0372873	0.144802	0.548928	0.246313	0.656933
RA	ESR	secondary_endpoint	RA	0.0171893	0.0416374	0.679729	0.840508	-0.0075166	0.0343063	0.82657	0.900967	0.406348	0.719973
RA	ESR	secondary_endpoint	SLE	0.0724211	0.0414545	0.0806373	0.491692	-0.0159404	0.0371707	0.668038	0.836449	0.0515992	0.454736
RA	ESR	secondary_endpoint	T1D	0.0125154	0.0422236	0.766918	0.873527	-0.0390904	0.035461	0.27031	0.676415	0.203763	0.626161
RA	ESR	secondary_endpoint	UC	-0.0403718	0.0413014	0.328325	0.692105	0.0237258	0.0339606	0.484785	0.779134	0.0457803	0.445047
RA	HAQ-DI​	secondary_endpoint	AS	0.0732134	0.0427407	0.0867187	0.492338	-0.0560641	0.0372734	0.132548	0.541543	0.273202	0.677681
RA	HAQ-DI​	secondary_endpoint	CD	-0.0210566	0.0428524	0.623161	0.828788	0.0136077	0.0365292	0.709509	0.853658	0.429831	0.737341
RA	HAQ-DI​	secondary_endpoint	CeD	-0.00187031	0.0394425	0.96218	0.971301	0.0189266	0.0314017	0.546692	0.813108	0.394642	0.711163
RA	HAQ-DI​	secondary_endpoint	MS	-0.0237218	0.0431962	0.582893	0.815049	0.0193506	0.0375607	0.606426	0.824329	0.109388	0.529878
RA	HAQ-DI​	secondary_endpoint	PBC	0.00594191	0.0405734	0.883567	0.938078	0.0192554	0.0356913	0.589542	0.816006	0.0581887	0.487677
RA	HAQ-DI​	secondary_endpoint	PsA	-0.0701626	0.0440075	0.110861	0.532134	-0.0374857	0.0431169	0.384629	0.708233	0.000519809	0.13723
RA	HAQ-DI​	secondary_endpoint	Pso	0.0129837	0.0423353	0.759082	0.871294	-0.0508742	0.0375651	0.175642	0.572462	0.13704	0.541543
RA	HAQ-DI​	secondary_endpoint	RA	0.073172	0.0414125	0.0772441	0.491692	-0.0209824	0.0347705	0.546207	0.813108	0.129364	0.541543
RA	HAQ-DI​	secondary_endpoint	SLE	-0.085691	0.0417154	0.0399582	0.43057	0.0925933	0.0382111	0.0153842	0.313112	0.0297451	0.349009
RA	HAQ-DI​	secondary_endpoint	T1D	0.0452769	0.0418122	0.278869	0.683419	-0.0217526	0.0355593	0.540718	0.811478	0.106129	0.529786
RA	HAQ-DI​	secondary_endpoint	UC	0.00491519	0.0417905	0.906373	0.94578	0.0172985	0.035468	0.625747	0.828929	0.478286	0.779134
Table S8: Meta-analysis result for association analysis using robust variance estimator of single-trait polygenic risk scores for four indications

## Sheet: Table S9
				Cupcake*Treatment Interaction				Cupcake Main Effect				Joint effect of Cupcake+Cupcake*Treatment
Indication	Endpoint	Endpoint type	Cupcake	Estimate	SE	P-val	P.adj	Estimate	SE	P-val	P.adj	P-val	P.adj
AS	ASDAS-CRP	primary_endpoint	PC1	-0.0519253	0.0726336	0.474675	0.868148	0.0671972	0.0601987	0.264312	0.790984	0.433753	0.637126
AS	ASDAS-CRP	primary_endpoint	PC2	-0.0406576	0.0714232	0.569187	0.868148	0.0190784	0.0578983	0.741765	0.964295	0.83677	0.83677
AS	ASDAS-CRP	primary_endpoint	PC3	-0.15714	0.071036	0.0269581	0.700911	0.109367	0.0577616	0.0583024	0.505287	0.108365	0.545365
AS	ASDAS-CRP	primary_endpoint	PC4	0.0402579	0.0720152	0.576149	0.868148	0.00931973	0.0587076	0.873867	0.992303	0.272641	0.616406
AS	ASDAS-CRP	primary_endpoint	PC5	0.0237432	0.0713039	0.739145	0.89385	0.00834595	0.0582842	0.886137	0.992303	0.170709	0.545365
AS	ASDAS-CRP	primary_endpoint	PC6	0.0339844	0.0741225	0.6466	0.868148	-0.0276137	0.0624835	0.658536	0.946647	0.45334	0.637126
AS	ASDAS-CRP	primary_endpoint	PC7	0.0915847	0.071323	0.199113	0.868148	-0.0787065	0.058682	0.179843	0.790984	0.123075	0.545365
AS	ASDAS-CRP	primary_endpoint	PC8	-0.0483887	0.0740528	0.513476	0.868148	0.0486177	0.0620729	0.433488	0.866977	0.537585	0.66068
AS	ASDAS-CRP	primary_endpoint	PC9	-0.0573405	0.0761603	0.451515	0.868148	0.0821785	0.065306	0.208262	0.790984	0.344085	0.637126
AS	ASDAS-CRP	primary_endpoint	PC10	-0.0180855	0.0694324	0.794496	0.901529	0.00254535	0.0545529	0.962785	0.992303	0.544575	0.66068
AS	ASDAS-CRP	primary_endpoint	PC11	-0.0633631	0.0720415	0.379111	0.868148	0.0519994	0.0597489	0.384137	0.866977	0.167157	0.545365
AS	ASDAS-CRP	primary_endpoint	PC12	-0.118876	0.0696053	0.0876613	0.868148	0.109414	0.0552978	0.0478585	0.497728	0.116703	0.545365
AS	ASDAS-CRP	primary_endpoint	PC13	0.0434422	0.0708887	0.539994	0.868148	-0.0635632	0.05765	0.270213	0.790984	0.40793	0.637126
AS	CRP	secondary_endpoint	PC1	0.079548	0.0664233	0.231076	0.73861	0.00398746	0.0549883	0.942192	0.984804	0.0741653	0.642109
AS	CRP	secondary_endpoint	PC2	-0.111069	0.0653195	0.0890578	0.647536	0.045229	0.0529433	0.392943	0.794316	0.135199	0.708943
AS	CRP	secondary_endpoint	PC3	-0.141506	0.0650728	0.0296619	0.583651	0.0991766	0.0529939	0.0612795	0.626859	0.0296985	0.583651
AS	CRP	secondary_endpoint	PC4	-0.0950028	0.0661623	0.151029	0.724065	0.0910802	0.0539453	0.0913381	0.649268	0.226299	0.73861
AS	CRP	secondary_endpoint	PC5	0.0182101	0.0654705	0.780903	0.923521	0.0195484	0.0535081	0.714861	0.90078	0.396703	0.794316
AS	CRP	secondary_endpoint	PC6	-0.0359778	0.0679295	0.596365	0.856944	0.0302267	0.0572965	0.597813	0.856944	0.408513	0.794316
AS	CRP	secondary_endpoint	PC7	0.0173099	0.065681	0.79213	0.923521	-0.040116	0.0540832	0.458242	0.796638	0.549938	0.837283
AS	CRP	secondary_endpoint	PC8	-0.0959776	0.0678662	0.157298	0.724065	0.0858843	0.0567633	0.130273	0.694791	0.352132	0.779186
AS	CRP	secondary_endpoint	PC9	-0.102204	0.0696457	0.142244	0.723372	0.060405	0.0596887	0.311538	0.738834	0.0954371	0.659987
AS	CRP	secondary_endpoint	PC10	-0.0114738	0.0637052	0.857068	0.956727	0.00635241	0.0500795	0.899062	0.97505	0.655905	0.889171
AS	CRP	secondary_endpoint	PC11	-0.102845	0.0661799	0.120178	0.666253	0.0507437	0.0548475	0.354874	0.779497	0.292924	0.73861
AS	CRP	secondary_endpoint	PC12	0.0172915	0.0639829	0.786966	0.923521	0.00507794	0.0507398	0.920282	0.977245	0.715007	0.90078
AS	CRP	secondary_endpoint	PC13	-0.0429391	0.0647353	0.507137	0.836713	-0.0321552	0.0525741	0.540792	0.837283	0.115535	0.666253
AS	ESR	secondary_endpoint	PC1	0.0986389	0.0519297	0.0575027	0.616377	-0.0223518	0.0429918	0.603127	0.856944	0.0382179	0.611486
AS	ESR	secondary_endpoint	PC2	-0.00658092	0.0511997	0.897726	0.97505	-0.00942857	0.0414817	0.820195	0.937365	0.763999	0.920338
AS	ESR	secondary_endpoint	PC3	-0.0410409	0.0510937	0.421831	0.794316	0.0428289	0.0416082	0.303321	0.73861	0.538586	0.837283
AS	ESR	secondary_endpoint	PC4	-0.0802442	0.0517023	0.120652	0.666253	0.0662031	0.0421381	0.11616	0.666253	0.309105	0.73861
AS	ESR	secondary_endpoint	PC5	0.00148224	0.0512392	0.976922	0.991218	-0.0109985	0.0418667	0.792779	0.923521	0.755274	0.911588
AS	ESR	secondary_endpoint	PC6	-0.0140046	0.053108	0.792011	0.923521	-0.0182825	0.0447818	0.683085	0.891882	0.299431	0.73861
AS	ESR	secondary_endpoint	PC7	0.0315463	0.0512906	0.538521	0.837283	0.0158093	0.0421938	0.707896	0.90078	0.280867	0.73861
AS	ESR	secondary_endpoint	PC8	-0.0931595	0.0527253	0.0772475	0.642109	0.0767492	0.0442987	0.083178	0.642109	0.194728	0.727606
AS	ESR	secondary_endpoint	PC9	-0.0293985	0.0546546	0.590648	0.854716	0.039108	0.046814	0.403497	0.794316	0.578036	0.842802
AS	ESR	secondary_endpoint	PC10	0.0608103	0.0497657	0.221733	0.73861	-0.04777	0.0391553	0.22246	0.73861	0.183132	0.724065
AS	ESR	secondary_endpoint	PC11	-0.00131114	0.0516824	0.97976	0.992485	0.0326806	0.042849	0.445647	0.796262	0.112186	0.666253
AS	ESR	secondary_endpoint	PC12	-0.0375765	0.0497026	0.449634	0.796262	0.0901446	0.0394556	0.02233	0.583651	0.0172779	0.583651
AS	ESR	secondary_endpoint	PC13	-0.0220548	0.0506881	0.663484	0.891882	-0.00987261	0.041189	0.81057	0.931484	0.332256	0.759442
PsA	DAS28-CRP	primary_endpoint	PC1	0.0500816	0.0546128	0.359127	0.868148	-0.0427953	0.0469052	0.361569	0.866977	0.427236	0.637126
PsA	DAS28-CRP	primary_endpoint	PC2	-0.0354022	0.0549807	0.519639	0.868148	0.0528665	0.0475253	0.265972	0.790984	0.233437	0.616406
PsA	DAS28-CRP	primary_endpoint	PC3	0.000677131	0.054363	0.990062	0.990062	-0.03182	0.0467512	0.496109	0.898477	0.420905	0.637126
PsA	DAS28-CRP	primary_endpoint	PC4	-0.0429943	0.0545772	0.430831	0.868148	0.0482668	0.0469789	0.304225	0.790984	0.494935	0.66068
PsA	DAS28-CRP	primary_endpoint	PC5	0.0556186	0.0556161	0.317289	0.868148	-0.0301113	0.0481491	0.531725	0.921656	0.543277	0.66068
PsA	DAS28-CRP	primary_endpoint	PC6	-0.022636	0.0543009	0.676779	0.868148	0.00683135	0.0464582	0.883098	0.992303	0.794761	0.810344
PsA	DAS28-CRP	primary_endpoint	PC7	0.137619	0.0548523	0.012111	0.62977	-0.108552	0.0471939	0.0214412	0.371647	0.00291561	0.151612
PsA	DAS28-CRP	primary_endpoint	PC8	-0.0466883	0.0537135	0.384733	0.868148	0.0517061	0.0458479	0.259415	0.790984	0.399442	0.637126
PsA	DAS28-CRP	primary_endpoint	PC9	0.0423079	0.0536213	0.430105	0.868148	-0.0978888	0.0456595	0.0320418	0.416543	0.0200559	0.347635
PsA	DAS28-CRP	primary_endpoint	PC10	0.0255325	0.0536717	0.634276	0.868148	-0.0331602	0.045663	0.46772	0.898477	0.546332	0.66068
PsA	DAS28-CRP	primary_endpoint	PC11	-0.0485002	0.0551267	0.378971	0.868148	0.0602508	0.0477588	0.207105	0.790984	0.263816	0.616406
PsA	DAS28-CRP	primary_endpoint	PC12	-0.033925	0.0550762	0.537918	0.868148	0.0573465	0.0476784	0.229062	0.790984	0.357269	0.637126
PsA	DAS28-CRP	primary_endpoint	PC13	0.0032715	0.055851	0.95329	0.98761	0.000377919	0.0484777	0.99378	0.99378	0.503796	0.66068
PsA	ACRn	secondary_endpoint	PC1	0.0344814	0.0328924	0.294497	0.73861	-0.0138225	0.0336228	0.680997	0.891882	0.304421	0.73861
PsA	ACRn	secondary_endpoint	PC2	0.0195381	0.0352167	0.579033	0.842802	0.00248462	0.0341778	0.942047	0.984804	0.522913	0.837283
PsA	ACRn	secondary_endpoint	PC3	0.0112682	0.0352241	0.749043	0.907579	-0.0347512	0.0334991	0.299559	0.73861	0.304516	0.73861
PsA	ACRn	secondary_endpoint	PC4	0.0134359	0.0355546	0.705508	0.90028	0.0125611	0.0336924	0.709285	0.90078	0.449129	0.796262
PsA	ACRn	secondary_endpoint	PC5	-0.00188991	0.0348291	0.956726	0.990104	-0.00215713	0.034607	0.950298	0.98831	0.812633	0.932138
PsA	ACRn	secondary_endpoint	PC6	0.0127248	0.0346383	0.713349	0.90078	-0.0118547	0.0334173	0.722779	0.901935	0.90513	0.97505
PsA	ACRn	secondary_endpoint	PC7	0.0691016	0.0313511	0.0275156	0.583651	-0.0420942	0.0339322	0.214777	0.73861	0.0295505	0.583651
PsA	ACRn	secondary_endpoint	PC8	-0.0445029	0.0346457	0.198963	0.728122	0.0545842	0.0329206	0.0973058	0.659987	0.148385	0.723378
PsA	ACRn	secondary_endpoint	PC9	0.0554761	0.0369205	0.132946	0.703039	-0.0354979	0.0328091	0.279272	0.73861	0.188397	0.724065
PsA	ACRn	secondary_endpoint	PC10	-0.00650951	0.0323009	0.840286	0.949889	0.00379766	0.0328123	0.907859	0.97505	0.603759	0.856944
PsA	ACRn	secondary_endpoint	PC11	-0.0113523	0.0336854	0.736109	0.904454	0.034875	0.0342786	0.308963	0.73861	0.324184	0.749225
PsA	ACRn	secondary_endpoint	PC12	-0.0223843	0.0383169	0.559093	0.842802	0.0168914	0.0342437	0.621822	0.877289	0.862483	0.957632
PsA	ACRn	secondary_endpoint	PC13	-0.0284649	0.0353672	0.420912	0.794316	-0.00447506	0.0348273	0.897759	0.97505	0.227453	0.73861
PsA	CRP	secondary_endpoint	PC1	0.00181125	0.0427272	0.966187	0.990225	-0.0239034	0.0365884	0.51356	0.836713	0.0650527	0.637623
PsA	CRP	secondary_endpoint	PC2	-0.0585981	0.0433246	0.176204	0.724065	0.0651911	0.0374607	0.0818144	0.642109	0.22937	0.73861
PsA	CRP	secondary_endpoint	PC3	-0.0451774	0.0427454	0.29056	0.73861	0.0742775	0.0367159	0.0430696	0.616377	0.0564277	0.616377
PsA	CRP	secondary_endpoint	PC4	0.044215	0.0429705	0.303498	0.73861	-0.0417067	0.0369428	0.258917	0.73861	0.287071	0.73861
PsA	CRP	secondary_endpoint	PC5	0.061143	0.0439027	0.163713	0.724065	-0.0185336	0.038008	0.625817	0.878145	0.146878	0.723378
PsA	CRP	secondary_endpoint	PC6	-0.0300014	0.0426213	0.481491	0.816454	0.0566595	0.0364583	0.120163	0.666253	0.0083136	0.583651
PsA	CRP	secondary_endpoint	PC7	0.0869549	0.0432298	0.0442773	0.616377	-0.0897202	0.0371429	0.0157119	0.583651	0.0533915	0.616377
PsA	CRP	secondary_endpoint	PC8	-0.0241204	0.0423809	0.569265	0.842802	-0.00702691	0.0362066	0.846115	0.954748	0.426047	0.794316
PsA	CRP	secondary_endpoint	PC9	0.095517	0.0422975	0.0239321	0.583651	-0.0827653	0.0360179	0.021568	0.583651	0.0725384	0.642109
PsA	CRP	secondary_endpoint	PC10	-0.0163202	0.0423015	0.69964	0.898303	-0.00303144	0.0360137	0.932918	0.980035	0.415057	0.794316
PsA	CRP	secondary_endpoint	PC11	-0.00999031	0.0432912	0.817493	0.935993	0.0588851	0.0375111	0.11646	0.666253	0.0324076	0.583651
PsA	CRP	secondary_endpoint	PC12	0.0303321	0.0434803	0.485424	0.816454	-0.0331639	0.0376765	0.378736	0.793146	0.292877	0.73861
PsA	CRP	secondary_endpoint	PC13	0.0523104	0.0439067	0.233497	0.73861	-0.0220323	0.0380486	0.56255	0.842802	0.0713313	0.642109
PsA	ESR	secondary_endpoint	PC1	-0.00073598	0.0327656	0.982079	0.993221	-0.0304066	0.0280561	0.278461	0.73861	0.0126912	0.583651
PsA	ESR	secondary_endpoint	PC2	-0.00387954	0.033245	0.907102	0.97505	0.0135813	0.0287441	0.636576	0.878145	0.737572	0.904454
PsA	ESR	secondary_endpoint	PC3	-0.0273946	0.0328411	0.404193	0.794316	0.00835955	0.0282004	0.766899	0.922051	0.334505	0.761793
PsA	ESR	secondary_endpoint	PC4	0.0459614	0.0329613	0.163194	0.724065	-0.0391609	0.0283474	0.167137	0.724065	0.380337	0.793146
PsA	ESR	secondary_endpoint	PC5	0.029482	0.0336757	0.38132	0.793146	-0.0170577	0.0291219	0.558055	0.842802	0.471549	0.809064
PsA	ESR	secondary_endpoint	PC6	-0.0427227	0.0327058	0.19146	0.724065	0.0498858	0.0279458	0.0742464	0.642109	0.0224418	0.583651
PsA	ESR	secondary_endpoint	PC7	0.0291997	0.033079	0.377384	0.793146	-0.056997	0.0284296	0.0449792	0.616377	0.0498688	0.616377
PsA	ESR	secondary_endpoint	PC8	0.0052616	0.0325041	0.871404	0.964107	-0.00993322	0.0277031	0.719925	0.901935	0.701874	0.898693
PsA	ESR	secondary_endpoint	PC9	-0.034076	0.0324402	0.293523	0.73861	0.0043284	0.0276312	0.875522	0.965239	0.181024	0.724065
PsA	ESR	secondary_endpoint	PC10	-0.0214076	0.0324061	0.508867	0.836713	-0.0055659	0.02758	0.840066	0.949889	0.171763	0.724065
PsA	ESR	secondary_endpoint	PC11	0.00346077	0.0331548	0.916866	0.977171	0.04646	0.0287144	0.105662	0.666253	0.00477298	0.583651
PsA	ESR	secondary_endpoint	PC12	-0.0308443	0.0333399	0.35489	0.779497	0.041891	0.0288832	0.146958	0.723378	0.303169	0.73861
PsA	ESR	secondary_endpoint	PC13	0.0315537	0.0336209	0.347979	0.772737	-0.0120414	0.0291318	0.679356	0.891882	0.0843798	0.642109
PsA	HAQ-DI​	secondary_endpoint	PC1	0.0296168	0.0238746	0.214786	0.73861	-0.00980661	0.0205092	0.632539	0.878145	0.185822	0.724065
PsA	HAQ-DI​	secondary_endpoint	PC2	-0.0199217	0.0240779	0.408019	0.794316	0.0128831	0.0208175	0.536009	0.837283	0.315294	0.738834
PsA	HAQ-DI​	secondary_endpoint	PC3	0.0253396	0.0237692	0.286394	0.73861	-0.0282237	0.0204145	0.166808	0.724065	0.405077	0.794316
PsA	HAQ-DI​	secondary_endpoint	PC4	0.028405	0.0238877	0.234398	0.73861	-0.0214648	0.0205566	0.296402	0.73861	0.391526	0.794316
PsA	HAQ-DI​	secondary_endpoint	PC5	0.0369105	0.0243546	0.129634	0.694791	-0.0334101	0.0210817	0.113015	0.666253	0.296996	0.73861
PsA	HAQ-DI​	secondary_endpoint	PC6	-0.012336	0.0237695	0.60377	0.856944	0.000870571	0.0203464	0.965871	0.990225	0.547364	0.837283
PsA	HAQ-DI​	secondary_endpoint	PC7	0.0153034	0.024088	0.525224	0.837283	-0.00890438	0.0207407	0.667691	0.891882	0.307257	0.73861
PsA	HAQ-DI​	secondary_endpoint	PC8	-0.0140758	0.0235228	0.54958	0.837283	-0.000970412	0.0200707	0.961438	0.990225	0.281732	0.73861
PsA	HAQ-DI​	secondary_endpoint	PC9	-0.00805117	0.0235105	0.732013	0.904454	-0.0119586	0.0200288	0.550461	0.837283	0.255386	0.73861
PsA	HAQ-DI​	secondary_endpoint	PC10	0.0230829	0.0235058	0.326096	0.750862	-0.00705366	0.0199866	0.72415	0.901935	0.227909	0.73861
PsA	HAQ-DI​	secondary_endpoint	PC11	0.0067489	0.024124	0.779662	0.923521	0.00583619	0.0209078	0.780138	0.923521	0.440076	0.795963
PsA	HAQ-DI​	secondary_endpoint	PC12	-0.0269788	0.024123	0.263402	0.73861	0.0397081	0.0208748	0.0571449	0.616377	0.101413	0.666253
PsA	HAQ-DI​	secondary_endpoint	PC13	0.0058855	0.0244564	0.809824	0.931484	-0.0128389	0.0212123	0.545009	0.837283	0.284357	0.73861
PsA	SJC76	secondary_endpoint	PC1	-0.0180249	0.044671	0.686577	0.891882	0.0133533	0.0382554	0.727047	0.90374	0.375575	0.793146
PsA	SJC76	secondary_endpoint	PC2	0.0351753	0.0452906	0.437361	0.794316	-0.000359249	0.0391431	0.992677	0.995375	0.30788	0.73861
PsA	SJC76	secondary_endpoint	PC3	0.00335361	0.0447907	0.940316	0.984804	-0.0102133	0.0385048	0.790818	0.923521	0.860393	0.957296
PsA	SJC76	secondary_endpoint	PC4	0.00488543	0.0448429	0.913246	0.976916	0.0182056	0.0385646	0.63687	0.878145	0.484346	0.816454
PsA	SJC76	secondary_endpoint	PC5	0.0510119	0.0458085	0.265455	0.73861	-0.0509089	0.0396832	0.199533	0.728122	0.344192	0.767056
PsA	SJC76	secondary_endpoint	PC6	-0.0211742	0.0446509	0.635344	0.878145	0.0164542	0.0381937	0.666608	0.891882	0.737993	0.904454
PsA	SJC76	secondary_endpoint	PC7	0.0580604	0.0451307	0.198271	0.728122	-0.0533581	0.0387851	0.168903	0.724065	0.21685	0.73861
PsA	SJC76	secondary_endpoint	PC8	-0.0602057	0.0442154	0.17331	0.724065	0.0541998	0.0377641	0.151224	0.724065	0.252823	0.73861
PsA	SJC76	secondary_endpoint	PC9	0.0367371	0.0441335	0.405178	0.794316	-0.0798184	0.0375797	0.0336722	0.583651	0.0267322	0.583651
PsA	SJC76	secondary_endpoint	PC10	-0.000118008	0.0441786	0.997869	0.997869	-0.0212765	0.0376013	0.571499	0.842802	0.309858	0.73861
PsA	SJC76	secondary_endpoint	PC11	0.0452964	0.0453236	0.317601	0.738834	-0.0305151	0.0392716	0.437142	0.794316	0.540707	0.837283
PsA	SJC76	secondary_endpoint	PC12	-0.0672781	0.0454104	0.138459	0.719985	0.0613881	0.0393384	0.118639	0.666253	0.310122	0.73861
PsA	SJC76	secondary_endpoint	PC13	0.0673353	0.0457572	0.141135	0.723372	-0.0758338	0.0396559	0.0558379	0.616377	0.00737389	0.583651
PsO	PASI	primary_endpoint	PC1	0.0315784	0.0767642	0.680802	0.868148	-0.0332805	0.0839483	0.69178	0.946647	0.178292	0.545365
PsO	PASI	primary_endpoint	PC2	0.0366109	0.0576195	0.525174	0.868148	-0.0340268	0.07178	0.63547	0.946647	0.579426	0.669559
PsO	PASI	primary_endpoint	PC3	-0.0613968	0.0648558	0.343809	0.868148	0.0262248	0.0775112	0.73511	0.964295	0.407473	0.637126
PsO	PASI	primary_endpoint	PC4	-0.0652259	0.081962	0.426144	0.868148	0.0475546	0.0866701	0.583221	0.946647	0.716005	0.767201
PsO	PASI	primary_endpoint	PC5	0.0530984	0.0648319	0.412777	0.868148	-0.0319803	0.0803422	0.690592	0.946647	0.0402617	0.418722
PsO	PASI	primary_endpoint	PC6	-0.0197739	0.0770685	0.797506	0.901529	-0.00718453	0.0795461	0.928034	0.992303	0.746801	0.776673
PsO	PASI	primary_endpoint	PC7	-0.108118	0.082216	0.188495	0.868148	0.0648431	0.0808227	0.422386	0.866977	0.143747	0.545365
PsO	PASI	primary_endpoint	PC8	-0.025786	0.0744625	0.729121	0.89385	0.00301503	0.0799945	0.969935	0.992303	0.389201	0.637126
PsO	PASI	primary_endpoint	PC9	-0.0261688	0.0543777	0.630345	0.868148	0.0336255	0.0740778	0.649885	0.946647	0.42695	0.637126
PsO	PASI	primary_endpoint	PC10	0.0697737	0.0733996	0.341807	0.868148	-0.04396	0.0769837	0.56798	0.946647	0.168387	0.545365
PsO	PASI	primary_endpoint	PC11	0.00856976	0.0718929	0.905116	0.980542	0.00783083	0.0828218	0.924672	0.992303	0.660541	0.730812
PsO	PASI	primary_endpoint	PC12	-0.0910825	0.0716087	0.203392	0.868148	0.074145	0.0824269	0.368373	0.866977	0.268833	0.616406
PsO	PASI	primary_endpoint	PC13	-0.130229	0.0813125	0.109246	0.868148	0.104957	0.0833801	0.208111	0.790984	0.266432	0.616406
PsO	hsCRP	secondary_endpoint	PC1	-0.0240575	0.087741	0.783941	0.923521	0.0157744	0.0839634	0.850977	0.956727	0.808074	0.931484
PsO	hsCRP	secondary_endpoint	PC2	0.00422061	0.0787587	0.957263	0.990104	-0.0347774	0.0751126	0.643362	0.883073	0.451725	0.796262
PsO	hsCRP	secondary_endpoint	PC3	0.00889743	0.0860675	0.917663	0.977171	0.0202422	0.0828861	0.807062	0.931484	0.276671	0.73861
PsO	hsCRP	secondary_endpoint	PC4	-0.117138	0.0933385	0.209487	0.73861	0.0813126	0.0900473	0.366527	0.788665	0.306772	0.73861
PsO	hsCRP	secondary_endpoint	PC5	0.0104231	0.0857644	0.90327	0.97505	0.0151643	0.0824568	0.854087	0.956727	0.284652	0.73861
PsO	hsCRP	secondary_endpoint	PC6	-0.0444177	0.0857004	0.604256	0.856944	0.0780795	0.0824715	0.343769	0.767056	0.29938	0.73861
PsO	hsCRP	secondary_endpoint	PC7	-0.0310666	0.0846014	0.713462	0.90078	0.0590487	0.0809958	0.465981	0.805462	0.527228	0.837283
PsO	hsCRP	secondary_endpoint	PC8	-0.0732818	0.0860449	0.394397	0.794316	0.0980599	0.0832031	0.238573	0.73861	0.18486	0.724065
PsO	hsCRP	secondary_endpoint	PC9	0.147818	0.081318	0.0690981	0.642109	-0.174196	0.0780028	0.0255354	0.583651	0.0797681	0.642109
PsO	hsCRP	secondary_endpoint	PC10	-0.0659559	0.0825657	0.42439	0.794316	0.0552365	0.0789284	0.484034	0.816454	0.770706	0.923521
PsO	hsCRP	secondary_endpoint	PC11	0.0909141	0.0891615	0.307892	0.73861	-0.143046	0.0860168	0.096313	0.659987	0.0540134	0.616377
PsO	hsCRP	secondary_endpoint	PC12	-0.0290296	0.0886922	0.743436	0.906062	0.0490131	0.0855002	0.566475	0.842802	0.251613	0.73861
PsO	hsCRP	secondary_endpoint	PC13	0.053866	0.0904483	0.55148	0.837283	-0.0572176	0.087424	0.5128	0.836713	0.755218	0.911588
RA	DAS28-CRP	primary_endpoint	PC1	0.12833	0.121589	0.291225	0.868148	-0.0273985	0.0942147	0.771197	0.978104	0.169244	0.545365
RA	DAS28-CRP	primary_endpoint	PC2	0.243104	0.123844	0.0496478	0.860563	-0.225731	0.0835087	0.00686993	0.357237	0.0121881	0.31689
RA	DAS28-CRP	primary_endpoint	PC3	0.184288	0.127171	0.147299	0.868148	-0.068139	0.0864699	0.430692	0.866977	0.115739	0.545365
RA	DAS28-CRP	primary_endpoint	PC4	0.058128	0.11818	0.622819	0.868148	-0.0387469	0.0863212	0.653526	0.946647	0.450283	0.637126
RA	DAS28-CRP	primary_endpoint	PC5	0.00474562	0.120624	0.968617	0.98761	0.079987	0.0773592	0.30115	0.790984	0.267495	0.616406
RA	DAS28-CRP	primary_endpoint	PC6	-0.045342	0.11159	0.684502	0.868148	-0.00258901	0.0771222	0.97322	0.992303	0.560677	0.662619
RA	DAS28-CRP	primary_endpoint	PC7	-0.0990098	0.116178	0.394087	0.868148	0.135597	0.0803676	0.0915635	0.680186	0.312589	0.637126
RA	DAS28-CRP	primary_endpoint	PC8	-0.0280078	0.106343	0.792265	0.901529	0.016679	0.0789675	0.832721	0.992303	0.72294	0.767201
RA	DAS28-CRP	primary_endpoint	PC9	-0.0146997	0.111555	0.895166	0.980542	-0.0848177	0.0815217	0.29814	0.790984	0.116652	0.545365
RA	DAS28-CRP	primary_endpoint	PC10	0.0110652	0.118435	0.925563	0.98223	0.0162604	0.0880486	0.853483	0.992303	0.594649	0.672212
RA	DAS28-CRP	primary_endpoint	PC11	0.153541	0.104841	0.143054	0.868148	-0.191092	0.0806078	0.0177575	0.371647	0.0287524	0.373781
RA	DAS28-CRP	primary_endpoint	PC12	-0.127029	0.118685	0.284485	0.868148	0.121223	0.0857805	0.157603	0.790984	0.359991	0.637126
RA	DAS28-CRP	primary_endpoint	PC13	0.144986	0.110543	0.189662	0.868148	-0.0596525	0.088663	0.501074	0.898477	0.17383	0.545365
RA	ACRn	secondary_endpoint	PC1	-0.00161086	0.0501118	0.974356	0.990225	0.00425522	0.0437203	0.922466	0.977245	0.380436	0.793146
RA	ACRn	secondary_endpoint	PC2	0.0982574	0.0466012	0.0349902	0.590105	-0.0966269	0.039004	0.0132358	0.583651	0.0683827	0.642109
RA	ACRn	secondary_endpoint	PC3	0.0463076	0.0476686	0.331325	0.759442	-0.000781003	0.0398883	0.984379	0.993936	0.10388	0.666253
RA	ACRn	secondary_endpoint	PC4	0.0361681	0.0473983	0.445423	0.796262	-0.0296328	0.0400798	0.459698	0.796809	0.170623	0.724065
RA	ACRn	secondary_endpoint	PC5	-0.0278088	0.0450338	0.536899	0.837283	0.0378055	0.0360116	0.293803	0.73861	0.221131	0.73861
RA	ACRn	secondary_endpoint	PC6	-0.0349267	0.0447521	0.435128	0.794316	0.0237877	0.0359763	0.508481	0.836713	0.570295	0.842802
RA	ACRn	secondary_endpoint	PC7	-0.0879691	0.0460071	0.0558664	0.616377	0.0652952	0.0376494	0.0828653	0.642109	0.08802	0.647536
RA	ACRn	secondary_endpoint	PC8	-0.0325222	0.0456208	0.47592	0.811404	0.0107475	0.037284	0.773147	0.923521	0.559786	0.842802
RA	ACRn	secondary_endpoint	PC9	-0.051664	0.0464995	0.26654	0.73861	0.00671842	0.0382704	0.860646	0.957296	0.232339	0.73861
RA	ACRn	secondary_endpoint	PC10	0.0190602	0.0480696	0.691726	0.891882	-0.0281661	0.0405035	0.486804	0.816575	0.669458	0.891882
RA	ACRn	secondary_endpoint	PC11	0.0626996	0.0457012	0.17008	0.724065	-0.0843236	0.0371575	0.0232468	0.583651	0.0408908	0.616377
RA	ACRn	secondary_endpoint	PC12	-0.053479	0.0467459	0.252608	0.73861	0.02007	0.0393895	0.610384	0.863672	0.175087	0.724065
RA	ACRn	secondary_endpoint	PC13	0.0554998	0.0481841	0.249392	0.73861	-0.0562166	0.04109	0.171271	0.724065	0.357023	0.779497
RA	CRP	secondary_endpoint	PC1	-0.0315354	0.0775681	0.684338	0.891882	0.076761	0.0676012	0.256167	0.73861	0.187188	0.724065
RA	CRP	secondary_endpoint	PC2	-0.0131291	0.0724948	0.856286	0.956727	0.00994796	0.0606956	0.86981	0.964053	0.114138	0.666253
RA	CRP	secondary_endpoint	PC3	0.0834141	0.0735156	0.256525	0.73861	-0.0197239	0.0613238	0.747729	0.907579	0.0755095	0.642109
RA	CRP	secondary_endpoint	PC4	0.0202491	0.0740081	0.784387	0.923521	-0.0290139	0.0627678	0.643907	0.883073	0.0653972	0.637623
RA	CRP	secondary_endpoint	PC5	-0.0561511	0.070091	0.423064	0.794316	0.00639401	0.0562485	0.909496	0.97513	0.0562867	0.616377
RA	CRP	secondary_endpoint	PC6	-0.148191	0.0695117	0.0330167	0.583651	0.108768	0.05598	0.0520177	0.616377	0.0171784	0.583651
RA	CRP	secondary_endpoint	PC7	-0.00774662	0.0719783	0.914294	0.976916	0.0518534	0.0588182	0.378	0.793146	0.437892	0.794316
RA	CRP	secondary_endpoint	PC8	-0.054024	0.070926	0.446242	0.796262	0.0244346	0.0579691	0.673382	0.891882	0.166239	0.724065
RA	CRP	secondary_endpoint	PC9	0.12356	0.072708	0.0892437	0.647536	-0.111641	0.0603065	0.0641364	0.637623	0.105886	0.666253
RA	CRP	secondary_endpoint	PC10	-0.0561766	0.0740428	0.448029	0.796262	0.0676304	0.0620629	0.275842	0.73861	0.179848	0.724065
RA	CRP	secondary_endpoint	PC11	0.00938804	0.0708298	0.894554	0.97505	-0.0575765	0.0576247	0.317715	0.738834	0.0224221	0.583651
RA	CRP	secondary_endpoint	PC12	-0.084363	0.0726318	0.245432	0.73861	0.0456378	0.0611227	0.45527	0.796638	0.190172	0.724065
RA	CRP	secondary_endpoint	PC13	-0.0110066	0.073979	0.881727	0.970164	-0.0262868	0.0626919	0.674995	0.891882	0.129896	0.694791
RA	ESR	secondary_endpoint	PC1	-0.0352285	0.044231	0.425761	0.794316	0.0701319	0.0384175	0.0679226	0.642109	0.0819339	0.642109
RA	ESR	secondary_endpoint	PC2	-0.00540955	0.0419715	0.897448	0.97505	-0.00432763	0.0351176	0.901923	0.97505	0.656903	0.889171
RA	ESR	secondary_endpoint	PC3	-0.0417669	0.04187	0.318504	0.738834	0.058103	0.0347424	0.0944465	0.659987	0.213081	0.73861
RA	ESR	secondary_endpoint	PC4	-0.00287266	0.0419868	0.945453	0.986559	-0.0424639	0.0354559	0.231053	0.73861	0.059267	0.616377
RA	ESR	secondary_endpoint	PC5	0.00889119	0.0402991	0.825381	0.941568	-0.00582814	0.0322682	0.856669	0.956727	0.280378	0.73861
RA	ESR	secondary_endpoint	PC6	-0.0240255	0.0399417	0.547498	0.837283	0.0105794	0.0317805	0.739217	0.904454	0.518729	0.837283
RA	ESR	secondary_endpoint	PC7	0.0014441	0.0409249	0.971851	0.990225	-0.00139222	0.0330852	0.966435	0.990225	0.481707	0.816454
RA	ESR	secondary_endpoint	PC8	0.0162269	0.0407346	0.690368	0.891882	-0.0172427	0.0328906	0.600109	0.856944	0.399331	0.794316
RA	ESR	secondary_endpoint	PC9	0.0452238	0.0413763	0.274399	0.73861	-0.0444823	0.0340002	0.190774	0.724065	0.059212	0.616377
RA	ESR	secondary_endpoint	PC10	-0.00225422	0.0431853	0.95837	0.990104	0.0202496	0.0361274	0.575133	0.842802	0.409412	0.794316
RA	ESR	secondary_endpoint	PC11	0.000596769	0.041739	0.988593	0.995375	-0.0204742	0.0341981	0.549377	0.837283	0.193904	0.727606
RA	ESR	secondary_endpoint	PC12	-0.0159022	0.0416821	0.702824	0.898693	-0.0140377	0.0349584	0.688013	0.891882	0.103677	0.666253
RA	ESR	secondary_endpoint	PC13	0.0119962	0.0425776	0.778136	0.923521	-0.0201606	0.0360648	0.576155	0.842802	0.25206	0.73861
RA	HAQ-DI​	secondary_endpoint	PC1	0.0096911	0.0445795	0.827905	0.942724	0.00955033	0.0392096	0.807563	0.931484	0.306908	0.73861
RA	HAQ-DI​	secondary_endpoint	PC2	0.0238624	0.0412845	0.563264	0.842802	-0.0213442	0.0348209	0.539896	0.837283	0.191222	0.724065
RA	HAQ-DI​	secondary_endpoint	PC3	0.027726	0.0422574	0.511746	0.836713	-0.0140276	0.0358599	0.695666	0.895042	0.0778042	0.642109
RA	HAQ-DI​	secondary_endpoint	PC4	-0.0149407	0.0420773	0.722531	0.901935	0.0169916	0.0359713	0.636666	0.878145	0.34383	0.767056
RA	HAQ-DI​	secondary_endpoint	PC5	-0.0177838	0.0396112	0.65346	0.888453	0.00204616	0.0320844	0.94915	0.98831	0.110592	0.666253
RA	HAQ-DI​	secondary_endpoint	PC6	-0.0324286	0.0393616	0.410018	0.794316	0.038497	0.0319307	0.227955	0.73861	0.457682	0.796638
RA	HAQ-DI​	secondary_endpoint	PC7	-0.0172273	0.0404824	0.670436	0.891882	0.0579352	0.033382	0.0826483	0.642109	0.0842118	0.642109
RA	HAQ-DI​	secondary_endpoint	PC8	-0.0104996	0.0401004	0.793451	0.923521	-0.017621	0.0328544	0.591727	0.854716	0.471954	0.809064
RA	HAQ-DI​	secondary_endpoint	PC9	0.00345006	0.0408606	0.932711	0.980035	-0.0032353	0.0339687	0.924121	0.977245	0.285638	0.73861
RA	HAQ-DI​	secondary_endpoint	PC10	0.000417794	0.0427639	0.992205	0.995375	0.0146833	0.0364953	0.687438	0.891882	0.637499	0.878145
RA	HAQ-DI​	secondary_endpoint	PC11	0.0326363	0.040435	0.419591	0.794316	-0.0640419	0.0334881	0.0558278	0.616377	0.0361549	0.593702
RA	HAQ-DI​	secondary_endpoint	PC12	-0.0309842	0.0417795	0.458322	0.796638	0.0365017	0.0356439	0.305803	0.73861	0.436451	0.794316
RA	HAQ-DI​	secondary_endpoint	PC13	0.106261	0.0424779	0.0123651	0.583651	-0.0908026	0.0365747	0.0130404	0.583651	0.0306928	0.583651
Table S9: Meta-analysis result for association analysis using robust variance estimator of cross-trait polygenic risk scores for four indications

## Sheet: Table S10
Chrom​	Position​	rsid​	Allele 1	Allele 2	Indication​	Outcome​	Estimate (interaction)	SE (interaction)	P-value (interaction)	Robust p-value (interaction)	Estimate (main)	SE (main)	P-value (main)	Robust p-value (main)	Joint p-value​	Robust joint p-value​
2	165528876	rs13389219	T	C	RA	DAS28-CRP	0.4995	0.1718	0.003643	-0.7755	0.1498	2.263e-07	0.01879	1.993e-05	3.08e-08	3.506e-06
4	53881008	rs7694940	T	C	RA	ESR	-0.212	0.1309	0.1053	0.4424	-0.1442	0.1146	0.2083	0.1389	1.417e-08	0.0004977
10	98779739	rs936133846	A	AT	PsA	ESR	0.5146	0.1182	1.342e-05	0.0004086	-0.4836	0.1036	3.03e-06	0.001473	4.029e-08	1.148e-05
Table S10: Summary statistics for genome-wide but not study-wide significant associations in the joint (main + interaction) analysis. Robust p-value is calculated using a meta-analysis of effect sizes and robust standard errors calculated using the H4 sandwich estimator.

[truncated: 1 more sheets: Table S11]
